# Supplementary material for: Species specific exome probes reveal new insights in positively selected genes in nonhuman primates
Source: Sci Rep. 2016 Sep 23;6:33876. doi: 10.1038/srep33876 (PMC5034232; doi:10.1038/srep33876)
Supplement: Supplementary Information [file srep33876-s1.xls]

## Sheet: table S1
Table S1: the data generation for all samples on difference reference genome
Reference genome for allignment	CE reference																																IR reference
Sample ID	MC1-HP-1	MC1-MP-1	MC1-HP-2	MC1-MP-2	MC1-HP-3	MC1-MP-3	MC1-HP-4	MC1-MP-4	MC2-HP-1	MC2-MP-1	MC2-HP-2	MC2-MP-2	MC2-HP-3	MC2-MP-3	MC2-HP-4	MC2-MP-4	IC1-HP-1	IC1-MP-1	IC1-HP-2	IC1-MP-2	IC1-HP-3	IC1-MP-3	IC1-HP-4	IC1-MP-4	IC2-HP-1	IC2-MP-1	IC2-HP-2	IC2-MP-2	IC2-HP-3	IC2-MP-3	IC2-HP-4	IC2-MP-4	MC1-HP-1	MC1-MP-1	MC1-HP-2	MC1-MP-2	MC1-HP-3	MC1-MP-3	MC1-HP-4	MC1-MP-4	MC2-HP-1	MC2-MP-1	MC2-HP-2	MC2-MP-2	MC2-HP-3	MC2-MP-3	MC2-HP-4	MC2-MP-4	IC1-HP-1
Target region (bp):	31219485	31219485	31219485	31219485	31219485	31219485	31219485	31219485	31219485	31219485	31219485	31219485	31219485	31219485	31219485	31219485	31219485	31219485	31219485	31219485	31219485	31219485	31219485	31219485	31219485	31219485	31219485	31219485	31219485	31219485	31219485	31219485	31843064	31843064	31843064	31843064	31843064	31843064	31843064	31843064	31843064	31843064	31843064	31843064	31843064	31843064	31843064	31843064	31843064
Raw sequence data(Gb):	11.63	11.63	11.63	11.63	11.63	11.63	11.63	11.63	11.63	11.63	11.63	11.63	11.63	11.63	11.63	11.63	11.63	11.63	11.63	11.63	11.63	11.63	11.63	11.63	11.63	11.63	11.63	11.63	11.63	11.63	11.63	11.63	11.63	11.63	11.63	11.63	11.63	11.63	11.63	11.63	11.63	11.63	11.63	11.63	11.63	11.63	11.63	11.63	11.63
Reads mapped to genome:	91540788	99556806	88912019	98012096	99114482	97377413	98831185	98437939	98939247	98876532	96198573	100135510	97611419	89917884	95914405	89006393	98305665	97541298	98272932	96392499	99006811	87575168	96031910	96879012	98637953	100928472	98252525	98487938	98473661	95784645	98212591	97483327	90646709	98514944	88041539	97840447	98106516	96790484	97901663	98040574	98469236	98228398	88057473	98376316	96626188	89195279	96132759	88306527	97404617
Reads mapped to target region:	49168963	62818345	47755871	59879993	51580329	59700439	50661640	60302886	52713292	61527355	41416311	66270845	44414148	55685117	34966638	54752212	50267257	62705601	48469681	60722060	53086828	54859159	49776095	59958439	51901772	67679990	53942781	65295386	56955806	33798521	55724934	63820793	50027736	59633583	48526894	56904799	52451051	56692773	51581333	57302373	53943230	58477890	39861018	62465664	45255480	52918489	35926830	52038916	51209898
Data mapped to target region (Mb):	3206.71	4171.82	3112.64	3977.93	3358.33	3981.41	3306.88	4011.66	3444.48	4087.26	2704.04	4460.64	2909.13	3696.32	2287.2	3637.26	3278.84	4179.69	3164.83	4047.98	3466.48	3654.32	3245.36	3985.31	3397.44	4508.87	3521.2	4352.29	3724.79	2250.71	3633.35	4267.15	3275.87	3963.48	3174.64	3783.86	3428.17	3785.39	3380.61	3815.73	3545.61	3889.56	2616.13	4208.94	2983.28	3517.5	2365.86	3461.73	3354.52
Mean depth of target region:	102.72	133.63	99.7	127.42	107.57	127.53	105.92	128.5	110.33	130.92	86.61	142.88	93.18	118.4	73.26	116.51	105.03	133.88	101.37	129.66	111.04	117.05	103.95	127.65	108.82	144.42	112.79	139.41	119.31	72.09	116.38	136.68	102.88	124.47	99.7	118.83	107.66	118.88	106.16	119.83	111.35	122.15	82.16	132.18	93.69	110.46	74.3	108.71	105.35
1X Coverage of target region (%):	97.18	97.51	97.2	97.77	97.45	97.97	97.58	97.83	97.54	97.72	98	96.96	98.1	97.82	98.14	97.87	97.58	97.64	97.77	97.68	97.48	97.76	97.47	97.91	97.65	97.34	97.42	97.66	97.13	98.99	97.15	97.63	96.43	94.26	96.41	94.77	96.72	95.4	96.96	94.88	96.98	94.63	97.17	93.48	97.63	94.95	97.78	95.15	96.9
Average read length (bp):	89.89	89.87	89.89	89.84	89.89	89.86	89.85	89.86	89.88	89.86	89.85	89.88	89.87	89.87	89.82	89.87	89.88	89.87	89.89	89.87	89.89	89.85	89.89	89.87	89.88	89.88	89.88	89.88	89.89	89.81	89.88	89.87	89.9	89.89	89.91	89.88	89.91	89.89	89.86	89.89	89.9	89.89	89.87	89.89	89.89	89.89	89.85	89.89	89.9
Rate of nucleotide mismatch (%):	0.6	0.58	0.59	0.61	0.56	0.73	0.65	0.58	0.54	0.57	0.61	0.53	0.63	0.62	0.73	0.62	0.59	0.63	0.51	0.62	0.5	0.55	0.68	0.63	0.68	0.6	0.6	0.61	0.59	0.76	0.6	0.67	0.65	0.64	0.64	0.69	0.61	0.81	0.7	0.65	0.6	0.63	0.57	0.6	0.67	0.68	0.78	0.69	0.65
Fraction of target covered ≥4X:	94.52	96.44	94.35	96.47	94.64	96.48	94.91	96.51	94.86	96.54	94.61	95.45	94.9	96.47	94.69	96.47	94.77	96.51	94.83	96.53	94.82	96.3	94.6	96.52	94.83	95.91	94.81	96.46	94.86	96.69	94.55	96.48	93.15	92.18	92.91	92.26	93.28	92.35	93.6	92.33	93.61	92.33	92.72	90.66	93.53	92.25	93.43	92.31	93.34
Fraction of target covered ≥10X:	90.84	95.82	90.46	95.81	90.92	95.72	91.4	95.85	91.4	95.9	90.13	94.09	90.89	95.79	89.76	95.77	91.13	95.9	91.14	95.92	91.33	95.49	90.77	95.84	91.25	94.99	91.39	95.86	91.76	95.27	91.06	95.9	88.9	91.17	88.45	91.2	88.98	91.04	89.52	91.26	89.52	91.3	87.29	88.68	88.87	91.13	87.74	91.13	89.14
Fraction of target covered ≥20X:	85.15	95.01	84.57	94.97	85.37	94.83	86.1	95.04	86.16	95.1	83.25	92.05	84.83	94.92	81.9	94.87	85.63	95.17	85.53	95.17	86.08	94.44	84.9	95.02	85.91	93.62	86.24	95.13	87	93.56	85.89	95.19	82.92	89.93	82.33	89.92	83.13	89.7	83.9	90	83.94	90.09	79.75	86.34	82.48	89.79	79.69	89.78	83.38
Fraction of target covered ≥30X:	79.32	94.12	78.49	93.97	79.73	93.89	80.65	94.14	80.87	94.21	76.12	89.6	78.52	93.86	73.39	93.77	79.99	94.37	79.74	94.34	80.77	93.24	78.93	94.1	80.48	91.92	81.05	94.36	82.16	90.63	80.64	94.47	77.12	88.73	76.31	88.59	77.5	88.42	78.43	88.77	78.67	88.87	72.28	83.78	76.2	88.4	71.36	88.32	77.77
Fraction of target covered ≥40X:	73.24	92.97	72.21	92.6	73.95	92.62	74.88	92.91	75.34	93.02	68.84	86.68	71.84	92.35	64.45	92.15	74.12	93.31	73.68	93.23	75.2	91.59	72.85	92.86	74.79	89.77	75.63	93.43	77.15	85.28	75.31	93.56	71.19	87.33	70.19	86.98	71.86	86.93	72.78	87.29	73.26	87.4	64.8	80.86	69.65	86.67	62.71	86.45	72.05
Fraction of target covered ≥50X:	67.07	91.32	65.95	90.56	68.1	90.77	68.93	91.13	69.65	91.28	61.58	83.31	64.93	90.04	55.59	89.61	68.15	91.76	67.43	91.6	69.51	89.16	66.74	91.02	68.99	87.1	70.05	92.11	71.94	76.36	69.92	92.28	65.2	85.51	64.11	84.77	66.19	84.92	67.02	85.33	67.73	85.5	57.44	77.57	62.92	84.23	54.13	83.78	66.26
Capture specificity (%):	54.45	64.06	54.47	62.3	52.77	62.41	52.02	62.46	54.18	63.43	44.08	66.91	46.47	62.99	37.45	62.59	51.84	65.7	50.09	64.39	54.38	63.96	52.56	63.12	53.36	67.76	55.67	67.58	58.62	36.24	57.51	66.78	55.5	61.59	55.48	59.88	53.78	59.98	53.04	60.02	55.29	60.85	45.64	64.3	47.48	60.49	38.23	60.11	52.89
Reads mapped to flanking region:	16748742	20823805	15217490	19205609	16761909	18363760	17248302	19660887	17447678	20163956	14023079	17718493	14258335	18089575	12435695	17551883	16888643	17938794	15541267	18505217	16142758	16155168	16585947	18650296	15829465	18006705	16107736	17750581	18171673	10255377	17206782	17073211	16625428	19619784	15100886	18123510	16647447	17315107	17137233	18550641	17326952	19011024	13112584	16604071	14085160	17043544	12387765	16548075	16772539
Mean depth of flanking region:	40.32	49.29	37.95	46.27	41.46	44.91	41.4	46.81	42.45	47.99	33.73	46.08	35.07	43.45	29.02	42.29	40.95	45.72	38.53	45.55	41.16	40.6	40.42	45.64	40.14	47.81	41.47	46.52	45.07	25.29	43.62	44.91	39.17	45.23	36.86	42.5	40.29	41.2	40.24	43	41.26	44.05	30.91	41.99	33.91	39.86	28.27	38.82	39.8
Coverage of flanking region (%):	93.29	94.72	93.09	94.89	93.64	95.03	94.04	94.91	93.88	94.83	94.45	92.58	94.59	94.89	94.66	94.93	94.01	94.7	94.2	94.81	93.56	94.72	93.75	95	93.94	93.97	93.51	94.63	93.22	96.18	93.07	94.67	91.71	89.9	91.46	90.4	92.24	91.03	92.8	90.47	92.61	90.14	92.92	87.57	93.77	90.48	94.15	90.64	92.66
Fraction of flanking covered ≥4X:	85.85	92.61	84.59	92.26	85.74	92.23	87	92.56	86.65	92.62	85.46	87.01	85.86	92.24	85.4	92.22	86.53	92.09	86.03	92.45	85.45	91.57	85.81	92.42	85.56	89.11	85.28	91.84	86.39	90.2	85.14	91.77	83.12	86.07	81.83	85.67	83.02	85.72	84.33	86.08	83.98	86.09	81.58	80.32	83.11	85.57	82.95	85.65	83.77
Fraction of flanking covered ≥10X:	72.59	88.21	70	86.6	72.1	86.2	74.08	87.67	73.84	87.88	69.54	76.44	70.11	86	67.82	85.9	73.19	85.12	71.41	86.58	71.2	83.28	72	86.62	70.89	79.22	70.88	84.23	73.93	74.13	71.63	83.61	69.85	81.12	67.31	79.55	69.37	79.13	71.29	80.59	71.1	80.81	65.02	69.76	67.22	78.94	65.23	78.86	70.38
Fraction of flanking covered ≥20X:	54.92	75.53	51.9	72.14	54.62	70.66	56.32	73.71	56.41	74.35	49.76	60.9	50.55	70.3	46.15	69.54	55.39	68.81	52.99	70.87	53.59	65.4	54.24	71.16	52.98	63.51	53.36	67.82	57.15	49.59	54.75	66.61	52.75	68.92	49.85	65.82	52.45	64.4	54.09	67.26	54.17	67.87	45.83	55.3	48.33	64.1	44.33	63.4	53.17
Fraction of flanking covered ≥30X:	42.38	61.4	39.66	57.84	42.46	56.11	43.56	59.08	43.9	59.92	36.69	48.91	37.61	55.71	32.34	54.38	42.8	55.13	40.45	56.47	41.65	51.18	41.88	56.75	40.96	51.46	41.58	54.76	45.15	33.48	43.1	53.52	40.73	55.88	38.13	52.67	40.8	51.03	41.87	53.78	42.17	54.58	33.47	44.33	35.97	50.71	31.13	49.48	41.1
Fraction of unique mapped bases on or near target:	71.82	83.69	70.82	80.87	68.92	80.26	68.57	81.31	70.97	82.66	58.01	83.72	60.43	82.06	49.8	81.22	68.19	83.35	65.2	82.68	70.01	81.62	69.02	81.41	68.72	84.81	71.39	84.9	76.21	46.47	74.29	83.63	72.78	80.29	71.74	77.57	69.86	76.96	69.51	77.96	71.91	79.13	59.66	80.31	61.31	78.61	50.43	77.83	69.15
Mean depth of chrX:	72.57	86.93	70.17	83.49	75.96	82.73	74.72	83.82	77.98	85.35	61.23	90.75	65.91	75.09	51.55	74.03	74.25	84.77	71.31	81.94	78.01	74.35	73.65	80.61	76.9	88.38	79.08	87.16	84	44.84	82.19	85.62	69.96	78.75	67.56	75.79	72.95	75.02	72.12	76.12	75.14	77.45	55.72	80.71	63.34	67.9	49.83	67.06	71.67
GC rate:	44.07	46.75	43.96	46.63	43.79	47.31	44.33	47	44.27	46.91	43.6	48.31	44.13	47.07	43.5	46.95	44.09	47.49	44.15	47.61	44.25	47.35	43.97	47.19	44.53	47.16	44.29	47.65	44.57	44.57	44.09	48.01	44.16	46.91	44.05	46.78	43.88	47.49	44.42	47.17	44.37	47.13	43.56	48.4	44.22	47.29	43.6	47.17	44.18
Reference	IR reference				CE reference		CR reference
Item	CC1-MP	CC2-MP	CR1-MP	CR2-MP	CC1-MP	CC2-MP	CR1-MP	CR2-MP
Target region (bp):	31843064	31843064	31843064	31843064	31219485	31219485	32015724	32015724
Raw sequence data(Gb):	8.18	8.18	8.18	8.18	8.18	8.18	8.18	8.18
Reads mapped to genome:	69511310	68296818	69535979	69607283	65724184	66362497	69187055	69316207
Reads mapped to target region:	43228819	41741318	44195487	43670577	44156150	43246940	47622919	47066141
Data mapped to target region (Mb):	2890.88	2791.82	2972.46	2933.18	2951.21	2881.74	3205.98	3164.96
Mean depth of target region:	90.79	87.67	93.35	92.11	94.53	92.31	100.14	98.86
1X Coverage of target region (%):	93.66	93.71	93.69	93.82	96.87	96.94	97.32	97.39
Average read length (bp):	89.9	89.87	89.89	89.9	89.82	89.82	89.86	89.87
Rate of nucleotide mismatch (%):	0.8	0.89	0.77	0.75	0.76	0.66	0.7	0.68
Fraction of target covered ≥4X:	91.9	91.94	91.93	91.95	96	96.08	96.51	96.53
Fraction of target covered ≥10X:	90.71	90.75	90.81	90.8	95.25	95.33	95.88	95.89
Fraction of target covered ≥20X:	89.25	89.24	89.39	89.36	94.09	94.24	94.96	94.95
Fraction of target covered ≥30X:	87.68	87.68	88	87.9	92.37	92.65	93.8	93.72
Fraction of target covered ≥40X:	85.45	85.57	86.18	85.95	89.57	90.08	92.01	91.79
Fraction of target covered ≥50X:	82.06	82.17	83.31	82.92	85.46	86.14	89.05	88.65
Capture specificity (%):	65.17	63.77	65.91	65.01	68.67	66.75	70.37	69.42
Reads mapped to flanking region:	11606902	12239832	11481170	11595443	11861566	12975950	12355689	12486425
Mean depth of flanking region:	29.57	29.76	29.49	29.51	31.13	32.29	32.21	32.23
Coverage of flanking region (%):	88.6	88.7	88.53	88.71	93.54	94.08	94.74	94.82
Fraction of flanking covered ≥4X:	83.06	83.78	82.86	82.96	88.89	90.88	90.28	90.4
Fraction of flanking covered ≥10X:	70.42	72.58	69.86	70.27	75.33	79.56	76.69	77.15
Fraction of flanking covered ≥20X:	51.54	53.68	51.05	51.48	54.77	58.94	56.14	56.62
Fraction of flanking covered ≥30X:	38.57	39.93	38.37	38.59	40.7	43.64	42.15	42.4
Fraction of unique mapped bases on or near target:	81.62	81.26	82	81.22	86.13	85.59	87.59	86.77
Mean depth of chrX:	55.65	102.54	109.67	107.26	61.03	110.65	117.48	115.06
GC rate:	48	48.14	48.63	48.43	48	48.08	48.86	48.65
[truncated: 15 more columns]

## Sheet: table S2
Table S2: Genes successfully captured in MP while failed in HP.
Gene Name or Protein ID	Description
A2LD1	AIG2-like domain-containing protein 1; Uncharacterized protein [Source:UniProtKB/TrEMBL;Acc:F7GFS1]
ADO	2-aminoethanethiol dioxygenase [Source:RefSeq peptide;Acc:NP_001248555]
ADRB3_MACMU	NA
ANKRD34C	Uncharacterized protein [Source:UniProtKB/TrEMBL;Acc:F7FTK6]
APOE_MACMU	NA
ATXN1L	ataxin-1-like [Source:RefSeq peptide;Acc:NP_001181029]
C11orf89	NA
C14orf176	NA
C14orf180	NA
C16orf13	NA
C16orf54	NA
C16orf74	NA
C17orf105	NA
C19orf25	NA
C19orf60	chromosome 19 open reading frame 60 [Source:HGNC Symbol;Acc:26098]
C20orf123	NA
C20orf135	NA
C6orf132	NA
C7orf38	NA
CCDC105	coiled-coil domain containing 105 [Source:HGNC Symbol;Acc:26866]
CCDC154	Uncharacterized protein [Source:UniProtKB/TrEMBL;Acc:F7GWA1]
CCDC85B	coiled-coil domain-containing protein 85B [Source:RefSeq peptide;Acc:NP_001248588]
COMTD1	catechol O-methyltransferase domain-containing protein 1 [Source:RefSeq peptide;Acc:NP_001248617]
COX6A2	NA
CYBA	cytochrome b-245, alpha polypeptide [Source:HGNC Symbol;Acc:2577]
CYP2F1	Uncharacterized protein [Source:UniProtKB/TrEMBL;Acc:F6Z185]
DNASE1L2	Uncharacterized protein [Source:UniProtKB/TrEMBL;Acc:F6QH48]
DVL1	Uncharacterized protein [Source:UniProtKB/TrEMBL;Acc:F7DYF0]
EFNB1	ephrin-B1 precursor [Source:RefSeq peptide;Acc:NP_001248304]
ENSMMUG00000000114	Uncharacterized protein [Source:UniProtKB/TrEMBL;Acc:F7H8B2]
ENSMMUG00000000209	Uncharacterized protein [Source:UniProtKB/TrEMBL;Acc:F7HH83]
ENSMMUG00000000295	Glyceraldehyde-3-phosphate dehydrogenase [Source:UniProtKB/TrEMBL;Acc:F6Z124]
ENSMMUG00000000778	Uncharacterized protein [Source:UniProtKB/TrEMBL;Acc:F6RIH0]
ENSMMUG00000000849	Uncharacterized protein [Source:UniProtKB/TrEMBL;Acc:F6TGD9]
ENSMMUG00000001204	Uncharacterized protein [Source:UniProtKB/TrEMBL;Acc:F7DAE4]
ENSMMUG00000001422	Uncharacterized protein [Source:UniProtKB/TrEMBL;Acc:F7BS86]
ENSMMUG00000001554	Uncharacterized protein [Source:UniProtKB/TrEMBL;Acc:F7G544]
ENSMMUG00000001726	Uncharacterized protein [Source:UniProtKB/TrEMBL;Acc:F7GN98]
ENSMMUG00000001736	Uncharacterized protein [Source:UniProtKB/TrEMBL;Acc:F7GM21]
ENSMMUG00000002490	Uncharacterized protein [Source:UniProtKB/TrEMBL;Acc:F7HGS5]
ENSMMUG00000002852	Uncharacterized protein [Source:UniProtKB/TrEMBL;Acc:F7HHZ2]
ENSMMUG00000003065	Uncharacterized protein [Source:UniProtKB/TrEMBL;Acc:F6V7Z2]
ENSMMUG00000003093	Uncharacterized protein [Source:UniProtKB/TrEMBL;Acc:F7DSB6]
ENSMMUG00000003510	Uncharacterized protein [Source:UniProtKB/TrEMBL;Acc:F7GTS3]
ENSMMUG00000003512	Uncharacterized protein [Source:UniProtKB/TrEMBL;Acc:F7E2Q5]
ENSMMUG00000003822	Uncharacterized protein [Source:UniProtKB/TrEMBL;Acc:F7HRB6]
ENSMMUG00000003828	Uncharacterized protein [Source:UniProtKB/TrEMBL;Acc:F7HR66]
ENSMMUG00000004037	Uncharacterized protein [Source:UniProtKB/TrEMBL;Acc:F6X8H1]
ENSMMUG00000004269	Uncharacterized protein [Source:UniProtKB/TrEMBL;Acc:F6ZSW5]
ENSMMUG00000004348	Uncharacterized protein [Source:UniProtKB/TrEMBL;Acc:F7FVH4]
ENSMMUG00000005074	Uncharacterized protein [Source:UniProtKB/TrEMBL;Acc:F7C4M3]
ENSMMUG00000005079	Uncharacterized protein [Source:UniProtKB/TrEMBL;Acc:F7C4A3]
ENSMMUG00000005169	Uncharacterized protein [Source:UniProtKB/TrEMBL;Acc:F6QGW3]
ENSMMUG00000005178	Uncharacterized protein [Source:UniProtKB/TrEMBL;Acc:F7CYX3]
ENSMMUG00000005472	Uncharacterized protein [Source:UniProtKB/TrEMBL;Acc:F7G2J8]
ENSMMUG00000005647	Uncharacterized protein [Source:UniProtKB/TrEMBL;Acc:F6W4Y7]
ENSMMUG00000005683	Uncharacterized protein [Source:UniProtKB/TrEMBL;Acc:F6U5G4]
ENSMMUG00000005707	Uncharacterized protein [Source:UniProtKB/TrEMBL;Acc:F6U4C7]
ENSMMUG00000005753	Uncharacterized protein [Source:UniProtKB/TrEMBL;Acc:F6TVR3]
ENSMMUG00000005957	Uncharacterized protein [Source:UniProtKB/TrEMBL;Acc:F6QSB9]
ENSMMUG00000006053	Ferritin [Source:UniProtKB/TrEMBL;Acc:F6WAZ4]
ENSMMUG00000006162	Uncharacterized protein [Source:UniProtKB/TrEMBL;Acc:F7CWD1]
ENSMMUG00000006179	Uncharacterized protein [Source:UniProtKB/TrEMBL;Acc:F7HQW2]
ENSMMUG00000006194	Uncharacterized protein [Source:UniProtKB/TrEMBL;Acc:F7HNU3]
ENSMMUG00000006634	Uncharacterized protein [Source:UniProtKB/TrEMBL;Acc:F7H459]
ENSMMUG00000006644	Uncharacterized protein [Source:UniProtKB/TrEMBL;Acc:F7H423]
ENSMMUG00000007066	Uncharacterized protein [Source:UniProtKB/TrEMBL;Acc:F7FJ01]
ENSMMUG00000007164	Uncharacterized protein [Source:UniProtKB/TrEMBL;Acc:F7DH13]
ENSMMUG00000007193	poly(A) binding protein, cytoplasmic 4-like [Source:HGNC Symbol;Acc:31955]
ENSMMUG00000007249	Uncharacterized protein [Source:UniProtKB/TrEMBL;Acc:F7FH47]
ENSMMUG00000007312	Uncharacterized protein [Source:UniProtKB/TrEMBL;Acc:F7F2V5]
ENSMMUG00000007343	Uncharacterized protein [Source:UniProtKB/TrEMBL;Acc:F7EDJ7]
ENSMMUG00000007368	transmembrane protein 249 [Source:HGNC Symbol;Acc:44155]
ENSMMUG00000007554	Uncharacterized protein [Source:UniProtKB/TrEMBL;Acc:F6T7M1]
ENSMMUG00000007594	Uncharacterized protein [Source:UniProtKB/TrEMBL;Acc:F6SK98]
ENSMMUG00000007600	Uncharacterized protein [Source:UniProtKB/TrEMBL;Acc:F6SJU7]
ENSMMUG00000007735	Uncharacterized protein [Source:UniProtKB/TrEMBL;Acc:F7C3P0]
ENSMMUG00000007746	Uncharacterized protein [Source:UniProtKB/TrEMBL;Acc:F7B168]
ENSMMUG00000007772	Uncharacterized protein [Source:UniProtKB/TrEMBL;Acc:F7CVQ2]
ENSMMUG00000007931	Uncharacterized protein [Source:UniProtKB/TrEMBL;Acc:F7DCR5]
ENSMMUG00000008321	Uncharacterized protein [Source:UniProtKB/TrEMBL;Acc:F7HU01]
ENSMMUG00000008348	Uncharacterized protein [Source:UniProtKB/TrEMBL;Acc:F7HRW2]
ENSMMUG00000008361	Uncharacterized protein [Source:UniProtKB/TrEMBL;Acc:F7HPU6]
ENSMMUG00000008570	Uncharacterized protein [Source:UniProtKB/TrEMBL;Acc:F6UIH5]
ENSMMUG00000008586	Uncharacterized protein [Source:UniProtKB/TrEMBL;Acc:F7DPQ4]
ENSMMUG00000008948	Uncharacterized protein [Source:UniProtKB/TrEMBL;Acc:F7EVI8]
ENSMMUG00000009240	Uncharacterized protein [Source:UniProtKB/TrEMBL;Acc:F6Y5R1]
ENSMMUG00000009328	Uncharacterized protein [Source:UniProtKB/TrEMBL;Acc:F7HLQ6]
ENSMMUG00000009477	Uncharacterized protein [Source:UniProtKB/TrEMBL;Acc:F6YUV1]
ENSMMUG00000009529	Uncharacterized protein [Source:UniProtKB/TrEMBL;Acc:F6YFM5]
ENSMMUG00000009643	Uncharacterized protein [Source:UniProtKB/TrEMBL;Acc:F6YQI2]
ENSMMUG00000009654	Uncharacterized protein [Source:UniProtKB/TrEMBL;Acc:F6YJU7]
ENSMMUG00000010343	Uncharacterized protein [Source:UniProtKB/TrEMBL;Acc:F6R9T8]
ENSMMUG00000010415	Uncharacterized protein [Source:UniProtKB/TrEMBL;Acc:F7D2R4]
ENSMMUG00000010675	Uncharacterized protein [Source:UniProtKB/TrEMBL;Acc:F7AY98]
ENSMMUG00000010693	Uncharacterized protein [Source:UniProtKB/TrEMBL;Acc:F7GC84]
ENSMMUG00000010694	Uncharacterized protein [Source:UniProtKB/TrEMBL;Acc:F7GC74]
ENSMMUG00000010885	Uncharacterized protein [Source:UniProtKB/TrEMBL;Acc:F7FT04]
ENSMMUG00000010946	Uncharacterized protein [Source:UniProtKB/TrEMBL;Acc:F7GIU8]
ENSMMUG00000011068	Uncharacterized protein [Source:UniProtKB/TrEMBL;Acc:F6YDA6]
ENSMMUG00000011331	Uncharacterized protein [Source:UniProtKB/TrEMBL;Acc:F6U8I1]
ENSMMUG00000011492	Uncharacterized protein [Source:UniProtKB/TrEMBL;Acc:F7D2N9]
ENSMMUG00000011717	Uncharacterized protein [Source:UniProtKB/TrEMBL;Acc:F7HC60]
ENSMMUG00000012226	Uncharacterized protein [Source:UniProtKB/TrEMBL;Acc:F6RL53]
ENSMMUG00000012414	Uncharacterized protein [Source:UniProtKB/TrEMBL;Acc:F7E6K4]
ENSMMUG00000012647	Histone-lysine N-methyltransferase SETD1B [Source:UniProtKB/TrEMBL;Acc:H9FKC6]
ENSMMUG00000012798	Uncharacterized protein [Source:UniProtKB/TrEMBL;Acc:F6QEF7]
ENSMMUG00000013053	Uncharacterized protein [Source:UniProtKB/TrEMBL;Acc:F7H7U2]
ENSMMUG00000013064	Uncharacterized protein [Source:UniProtKB/TrEMBL;Acc:F7H5H7]
ENSMMUG00000013104	Uncharacterized protein [Source:UniProtKB/TrEMBL;Acc:F6ZUM1]
ENSMMUG00000013127	Uncharacterized protein [Source:UniProtKB/TrEMBL;Acc:F6ZGK9]
ENSMMUG00000013192	Uncharacterized protein [Source:UniProtKB/TrEMBL;Acc:F6XPZ5]
ENSMMUG00000013213	Uncharacterized protein [Source:UniProtKB/TrEMBL;Acc:F6XF91]
ENSMMUG00000013409	Uncharacterized protein [Source:UniProtKB/TrEMBL;Acc:F6Z3D9]
ENSMMUG00000013465	Uncharacterized protein [Source:UniProtKB/TrEMBL;Acc:F7BCM0]
ENSMMUG00000013480	Uncharacterized protein [Source:UniProtKB/TrEMBL;Acc:F6ZLG0]
ENSMMUG00000013628	Uncharacterized protein [Source:UniProtKB/TrEMBL;Acc:F7HJY2]
ENSMMUG00000013662	Uncharacterized protein [Source:UniProtKB/TrEMBL;Acc:F7GFW1]
ENSMMUG00000013762	Uncharacterized protein [Source:UniProtKB/TrEMBL;Acc:F6RF89]
ENSMMUG00000013909	Uncharacterized protein [Source:UniProtKB/TrEMBL;Acc:F7CCF3]
ENSMMUG00000013910	Uncharacterized protein [Source:UniProtKB/TrEMBL;Acc:F6QW07]
ENSMMUG00000013918	Uncharacterized protein [Source:UniProtKB/TrEMBL;Acc:F6QVJ1]
ENSMMUG00000014662	Uncharacterized protein [Source:UniProtKB/TrEMBL;Acc:F7FYR2]
ENSMMUG00000014719	Uncharacterized protein [Source:UniProtKB/TrEMBL;Acc:F7GBU8]
ENSMMUG00000014799	Uncharacterized protein [Source:UniProtKB/TrEMBL;Acc:F6W642]
ENSMMUG00000015068	Uncharacterized protein [Source:UniProtKB/TrEMBL;Acc:F6WW83]
ENSMMUG00000015171	Uncharacterized protein [Source:UniProtKB/TrEMBL;Acc:F6U7B5]
ENSMMUG00000015424	Uncharacterized protein [Source:UniProtKB/TrEMBL;Acc:F6Q4I7]
ENSMMUG00000015440	Uncharacterized protein [Source:UniProtKB/TrEMBL;Acc:F6Q3I8]
ENSMMUG00000015681	Uncharacterized protein [Source:UniProtKB/TrEMBL;Acc:F6R4A0]
ENSMMUG00000015766	Uncharacterized protein [Source:UniProtKB/TrEMBL;Acc:F6QJ97]
ENSMMUG00000015937	Uncharacterized protein [Source:UniProtKB/TrEMBL;Acc:F7A898]
ENSMMUG00000015945	Uncharacterized protein [Source:UniProtKB/TrEMBL;Acc:F7DDY1]
ENSMMUG00000015988	Uncharacterized protein [Source:UniProtKB/TrEMBL;Acc:F6XNE8]
ENSMMUG00000016024	Uncharacterized protein [Source:UniProtKB/TrEMBL;Acc:F7FS01]
ENSMMUG00000016057	Uncharacterized protein [Source:UniProtKB/TrEMBL;Acc:F7GPP3]
ENSMMUG00000016172	NA
ENSMMUG00000016291	Uncharacterized protein [Source:UniProtKB/TrEMBL;Acc:F7G7D2]
ENSMMUG00000016420	Uncharacterized protein [Source:UniProtKB/TrEMBL;Acc:F7FLG0]
ENSMMUG00000016488	Uncharacterized protein [Source:UniProtKB/TrEMBL;Acc:F7G7H1]
ENSMMUG00000016688	Uncharacterized protein [Source:UniProtKB/TrEMBL;Acc:F6VT52]
ENSMMUG00000018374	MEF2B neighbor [Source:HGNC Symbol;Acc:37247]
ENSMMUG00000018516	Uncharacterized protein [Source:UniProtKB/TrEMBL;Acc:F7A2Z8]
ENSMMUG00000018527	Uncharacterized protein [Source:UniProtKB/TrEMBL;Acc:F7A2C1]
ENSMMUG00000018607	Uncharacterized protein [Source:UniProtKB/TrEMBL;Acc:F6Y6N7]
ENSMMUG00000018642	Uncharacterized protein [Source:UniProtKB/TrEMBL;Acc:F7ACE9]
ENSMMUG00000018823	transmembrane protein 191C [Source:RefSeq peptide;Acc:NP_001180715]
ENSMMUG00000019013	Uncharacterized protein [Source:UniProtKB/TrEMBL;Acc:F6RBD9]
ENSMMUG00000019044	Uncharacterized protein [Source:UniProtKB/TrEMBL;Acc:F6R2P9]
ENSMMUG00000019060	Uncharacterized protein [Source:UniProtKB/TrEMBL;Acc:F6QTH3]
ENSMMUG00000019171	Uncharacterized protein [Source:UniProtKB/TrEMBL;Acc:F6SKP7]
ENSMMUG00000019259	Uncharacterized protein [Source:UniProtKB/TrEMBL;Acc:F7BKW0]
ENSMMUG00000019311	Uncharacterized protein [Source:UniProtKB/TrEMBL;Acc:F6S3N6]
ENSMMUG00000019562	Uncharacterized protein [Source:UniProtKB/TrEMBL;Acc:F7BMU2]
ENSMMUG00000019627	Uncharacterized protein [Source:UniProtKB/TrEMBL;Acc:F7B0V5]
ENSMMUG00000019781	Uncharacterized protein [Source:UniProtKB/TrEMBL;Acc:F7G5I1]
ENSMMUG00000019790	Uncharacterized protein [Source:UniProtKB/TrEMBL;Acc:F7G532]
ENSMMUG00000019980	Uncharacterized protein [Source:UniProtKB/TrEMBL;Acc:F7FS95]
ENSMMUG00000020192	Uncharacterized protein [Source:UniProtKB/TrEMBL;Acc:F6WT74]
ENSMMUG00000020257	tubulin, beta class I [Source:HGNC Symbol;Acc:20778]
ENSMMUG00000020261	Uncharacterized protein [Source:UniProtKB/TrEMBL;Acc:F6UJ80]
ENSMMUG00000020730	Uncharacterized protein [Source:UniProtKB/TrEMBL;Acc:F7AL83]
ENSMMUG00000020827	Uncharacterized protein [Source:UniProtKB/TrEMBL;Acc:F7HSJ1]
ENSMMUG00000020971	caspase 16, apoptosis-related cysteine peptidase (putative) [Source:HGNC Symbol;Acc:27290]
ENSMMUG00000021251	protease, serine, 46 [Source:HGNC Symbol;Acc:37325]
ENSMMUG00000021523	Uncharacterized protein [Source:UniProtKB/TrEMBL;Acc:F7FF95]
ENSMMUG00000021687	Uncharacterized protein [Source:UniProtKB/TrEMBL;Acc:F7F0N3]
ENSMMUG00000021901	Uncharacterized protein [Source:UniProtKB/TrEMBL;Acc:F6UBB6]
ENSMMUG00000022265	Uncharacterized protein [Source:UniProtKB/TrEMBL;Acc:F6XPA0]
ENSMMUG00000022357	Uncharacterized protein [Source:UniProtKB/TrEMBL;Acc:F6ZBP2]
ENSMMUG00000022531	Uncharacterized protein [Source:UniProtKB/TrEMBL;Acc:F6YGK0]
ENSMMUG00000022591	Uncharacterized protein [Source:UniProtKB/TrEMBL;Acc:F6Z7X3]
ENSMMUG00000022743	Uncharacterized protein [Source:UniProtKB/TrEMBL;Acc:F7GCS9]
ENSMMUG00000022748	Uncharacterized protein [Source:UniProtKB/TrEMBL;Acc:F7GCR0]
ENSMMUG00000022797	Uncharacterized protein [Source:UniProtKB/TrEMBL;Acc:F6UXH6]
ENSMMUG00000023379	Uncharacterized protein [Source:UniProtKB/TrEMBL;Acc:F7E476]
ENSMMUG00000023445	Uncharacterized protein [Source:UniProtKB/TrEMBL;Acc:F7F0R3]
ENSMMUG00000023516	Uncharacterized protein [Source:UniProtKB/TrEMBL;Acc:F7DXJ6]
ENSMMUG00000023544	Uncharacterized protein [Source:UniProtKB/TrEMBL;Acc:F7HQ26]
ENSMMUG00000023607	Uncharacterized protein [Source:UniProtKB/TrEMBL;Acc:F7HD95]
ENSMMUG00000023700	Uncharacterized protein [Source:UniProtKB/TrEMBL;Acc:F7HCW1]
ENSMMUG00000028744	Uncharacterized protein [Source:UniProtKB/TrEMBL;Acc:F6Z8M3]
ENSMMUG00000028909	Uncharacterized protein [Source:UniProtKB/TrEMBL;Acc:F6YWC2]
ENSMMUG00000028969	Uncharacterized protein [Source:UniProtKB/TrEMBL;Acc:F6PXA8]
ENSMMUG00000029002	Uncharacterized protein [Source:UniProtKB/TrEMBL;Acc:F6SHA4]
ENSMMUG00000029014	Uncharacterized protein [Source:UniProtKB/TrEMBL;Acc:F6S8I7]
ENSMMUG00000029049	Uncharacterized protein [Source:UniProtKB/TrEMBL;Acc:F6QB84]
ENSMMUG00000029075	Uncharacterized protein [Source:UniProtKB/TrEMBL;Acc:F6S5Q7]
ENSMMUG00000029086	Uncharacterized protein [Source:UniProtKB/TrEMBL;Acc:F6S4S9]
ENSMMUG00000029230	Uncharacterized protein [Source:UniProtKB/TrEMBL;Acc:F6SDU2]
ENSMMUG00000029232	Uncharacterized protein [Source:UniProtKB/TrEMBL;Acc:F6SDM5]
ENSMMUG00000029244	Uncharacterized protein [Source:UniProtKB/TrEMBL;Acc:F7GQD1]
ENSMMUG00000029325	Uncharacterized protein [Source:UniProtKB/TrEMBL;Acc:F7BV73]
ENSMMUG00000029351	Uncharacterized protein [Source:UniProtKB/TrEMBL;Acc:F7AL74]
ENSMMUG00000029395	Uncharacterized protein [Source:UniProtKB/TrEMBL;Acc:F7D708]
ENSMMUG00000029399	Uncharacterized protein [Source:UniProtKB/TrEMBL;Acc:F6XN39]
ENSMMUG00000029424	Uncharacterized protein [Source:UniProtKB/TrEMBL;Acc:F7GU65]
ENSMMUG00000029447	Uncharacterized protein [Source:UniProtKB/TrEMBL;Acc:F7GL71]
ENSMMUG00000029455	Uncharacterized protein [Source:UniProtKB/TrEMBL;Acc:F7GI86]
ENSMMUG00000029516	Uncharacterized protein [Source:UniProtKB/TrEMBL;Acc:F7GHE3]
ENSMMUG00000029613	Uncharacterized protein [Source:UniProtKB/TrEMBL;Acc:F7FL59]
ENSMMUG00000029622	Uncharacterized protein [Source:UniProtKB/TrEMBL;Acc:F7GTX8]
ENSMMUG00000029633	Uncharacterized protein [Source:UniProtKB/TrEMBL;Acc:F7GSH2]
ENSMMUG00000029635	Uncharacterized protein [Source:UniProtKB/TrEMBL;Acc:F7GSE5]
ENSMMUG00000029675	Uncharacterized protein [Source:UniProtKB/TrEMBL;Acc:F7G0M1]
ENSMMUG00000029701	Uncharacterized protein [Source:UniProtKB/TrEMBL;Acc:F7H6E1]
ENSMMUG00000029718	Uncharacterized protein [Source:UniProtKB/TrEMBL;Acc:F6VQC3]
ENSMMUG00000029783	G protein-coupled receptor 32 [Source:HGNC Symbol;Acc:4487]
ENSMMUG00000029814	Uncharacterized protein [Source:UniProtKB/TrEMBL;Acc:F7DBU5]
ENSMMUG00000029824	Uncharacterized protein [Source:UniProtKB/TrEMBL;Acc:F7CZ51]
ENSMMUG00000029881	Uncharacterized protein [Source:UniProtKB/TrEMBL;Acc:F7CCT7]
ENSMMUG00000029886	Uncharacterized protein [Source:UniProtKB/TrEMBL;Acc:F7CC26]
ENSMMUG00000029888	Uncharacterized protein [Source:UniProtKB/TrEMBL;Acc:F7CBX3]
ENSMMUG00000029989	Uncharacterized protein [Source:UniProtKB/TrEMBL;Acc:F7HLA2]
ENSMMUG00000030000	Uncharacterized protein [Source:UniProtKB/TrEMBL;Acc:F7HJ14]
ENSMMUG00000030034	Uncharacterized protein [Source:UniProtKB/TrEMBL;Acc:F7GZ02]
ENSMMUG00000030095	Uncharacterized protein [Source:UniProtKB/TrEMBL;Acc:F7H9F8]
ENSMMUG00000030127	Uncharacterized protein [Source:UniProtKB/TrEMBL;Acc:F7HS83]
ENSMMUG00000030150	Uncharacterized protein [Source:UniProtKB/TrEMBL;Acc:F7HQ49]
ENSMMUG00000030202	Uncharacterized protein [Source:UniProtKB/TrEMBL;Acc:F7HPL1]
ENSMMUG00000030214	Uncharacterized protein [Source:UniProtKB/TrEMBL;Acc:F7HKC5]
ENSMMUG00000030267	Uncharacterized protein [Source:UniProtKB/TrEMBL;Acc:F6UE45]
ENSMMUG00000030268	Uncharacterized protein [Source:UniProtKB/TrEMBL;Acc:F6UDS9]
ENSMMUG00000030314	Uncharacterized protein [Source:UniProtKB/TrEMBL;Acc:F6UB59]
ENSMMUG00000030409	Uncharacterized protein [Source:UniProtKB/TrEMBL;Acc:F7DP68]
ENSMMUG00000030416	Uncharacterized protein [Source:UniProtKB/TrEMBL;Acc:F7F154]
ENSMMUG00000030433	Uncharacterized protein [Source:UniProtKB/TrEMBL;Acc:F7ESC5]
ENSMMUG00000030476	Uncharacterized protein [Source:UniProtKB/TrEMBL;Acc:F7DHJ2]
ENSMMUG00000030482	Uncharacterized protein [Source:UniProtKB/TrEMBL;Acc:F7FJM8]
ENSMMUG00000030502	Uncharacterized protein [Source:UniProtKB/TrEMBL;Acc:F7GIR1]
ENSMMUG00000030503	Uncharacterized protein [Source:UniProtKB/TrEMBL;Acc:F7EKF3]
ENSMMUG00000030507	Uncharacterized protein [Source:UniProtKB/TrEMBL;Acc:F7EJW9]
ENSMMUG00000030513	Uncharacterized protein [Source:UniProtKB/TrEMBL;Acc:F7HD02]
ENSMMUG00000030688	Uncharacterized protein [Source:UniProtKB/TrEMBL;Acc:F7GXL0]
ENSMMUG00000030790	Uncharacterized protein [Source:UniProtKB/TrEMBL;Acc:F6YFZ1]
ENSMMUG00000030796	Uncharacterized protein [Source:UniProtKB/TrEMBL;Acc:F6YEQ4]
ENSMMUG00000030797	Uncharacterized protein [Source:UniProtKB/TrEMBL;Acc:F6Y861]
ENSMMUG00000030800	Uncharacterized protein [Source:UniProtKB/TrEMBL;Acc:F6Y706]
ENSMMUG00000030859	Uncharacterized protein [Source:UniProtKB/TrEMBL;Acc:F6ZRL6]
ENSMMUG00000030865	Uncharacterized protein [Source:UniProtKB/TrEMBL;Acc:F6ZRE0]
ENSMMUG00000030950	Uncharacterized protein [Source:UniProtKB/TrEMBL;Acc:F6ZA73]
ENSMMUG00000030990	Uncharacterized protein [Source:UniProtKB/TrEMBL;Acc:F6ZTC2]
ENSMMUG00000031034	Uncharacterized protein [Source:UniProtKB/TrEMBL;Acc:F6QCU1]
ENSMMUG00000031045	Uncharacterized protein [Source:UniProtKB/TrEMBL;Acc:F6ST04]
ENSMMUG00000031150	Uncharacterized protein [Source:UniProtKB/TrEMBL;Acc:F6T1Q5]
ENSMMUG00000031153	Uncharacterized protein [Source:UniProtKB/TrEMBL;Acc:F6T1L1]
ENSMMUG00000031200	phospholipase A2 inhibitor and LY6/PLAUR domain containing [Source:HGNC Symbol;Acc:44206]
ENSMMUG00000031248	Uncharacterized protein [Source:UniProtKB/TrEMBL;Acc:F7B945]
ENSMMUG00000031251	Uncharacterized protein [Source:UniProtKB/TrEMBL;Acc:F7B225]
ENSMMUG00000031342	Uncharacterized protein [Source:UniProtKB/TrEMBL;Acc:F7FXU5]
ENSMMUG00000031370	Uncharacterized protein [Source:UniProtKB/TrEMBL;Acc:F7GRY8]
ENSMMUG00000031378	Uncharacterized protein [Source:UniProtKB/TrEMBL;Acc:F7GQ78]
ENSMMUG00000031399	Uncharacterized protein [Source:UniProtKB/TrEMBL;Acc:F7FZJ4]
ENSMMUG00000031422	Uncharacterized protein [Source:UniProtKB/TrEMBL;Acc:F7FP05]
ENSMMUG00000031429	Uncharacterized protein [Source:UniProtKB/TrEMBL;Acc:F6W2M0]
ENSMMUG00000031456	Uncharacterized protein [Source:UniProtKB/TrEMBL;Acc:F7G9M8]
ENSMMUG00000031457	Uncharacterized protein [Source:UniProtKB/TrEMBL;Acc:F7G9F1]
ENSMMUG00000031498	Uncharacterized protein [Source:UniProtKB/TrEMBL;Acc:F7GK89]
ENSMMUG00000031502	Uncharacterized protein [Source:UniProtKB/TrEMBL;Acc:F7GHN2]
ENSMMUG00000031547	Uncharacterized protein [Source:UniProtKB/TrEMBL;Acc:F6USC0]
ENSMMUG00000031550	Uncharacterized protein [Source:UniProtKB/TrEMBL;Acc:F6UK68]
ENSMMUG00000031554	Uncharacterized protein [Source:UniProtKB/TrEMBL;Acc:F6UIY7]
ENSMMUG00000031715	Uncharacterized protein [Source:UniProtKB/TrEMBL;Acc:F7BT88]
ENSMMUG00000031734	Uncharacterized protein [Source:UniProtKB/TrEMBL;Acc:F7BF75]
ENSMMUG00000031748	Uncharacterized protein [Source:UniProtKB/TrEMBL;Acc:F7BDJ5]
ENSMMUG00000031787	Uncharacterized protein [Source:UniProtKB/TrEMBL;Acc:F7HT28]
ENSMMUG00000031828	Uncharacterized protein [Source:UniProtKB/TrEMBL;Acc:F7H7H9]
ENSMMUG00000031854	Uncharacterized protein [Source:UniProtKB/TrEMBL;Acc:F7HL56]
ENSMMUG00000031903	Uncharacterized protein [Source:UniProtKB/TrEMBL;Acc:F7H0I8]
ENSMMUG00000031919	Uncharacterized protein [Source:UniProtKB/TrEMBL;Acc:F7HIG6]
ENSMMUG00000031920	Uncharacterized protein [Source:UniProtKB/TrEMBL;Acc:F7HIG2]
ENSMMUG00000031976	Uncharacterized protein [Source:UniProtKB/TrEMBL;Acc:F7GW66]
ENSMMUG00000031993	NA
ENSMMUG00000032003	Uncharacterized protein [Source:UniProtKB/TrEMBL;Acc:F7HB06]
ENSMMUG00000032004	Uncharacterized protein [Source:UniProtKB/TrEMBL;Acc:F7H8V2]
ENSMMUG00000032022	Uncharacterized protein [Source:UniProtKB/TrEMBL;Acc:F7HTP9]
ENSMMUG00000032047	Uncharacterized protein [Source:UniProtKB/TrEMBL;Acc:F6Y225]
ENSMMUG00000032097	Uncharacterized protein [Source:UniProtKB/TrEMBL;Acc:F6YSP1]
ENSMMUG00000032106	Uncharacterized protein [Source:UniProtKB/TrEMBL;Acc:F6YKN5]
ENSMMUG00000032108	Uncharacterized protein [Source:UniProtKB/TrEMBL;Acc:F6YEF2]
ENSMMUG00000032124	Uncharacterized protein [Source:UniProtKB/TrEMBL;Acc:F6Y5Y8]
ENSMMUG00000032147	Uncharacterized protein [Source:UniProtKB/TrEMBL;Acc:F7GR63]
ENSMMUG00000032298	Uncharacterized protein [Source:UniProtKB/TrEMBL;Acc:F7GPA4]
ENSMMUG00000032302	Uncharacterized protein [Source:UniProtKB/TrEMBL;Acc:F7GP31]
ENSMMUG00000032315	Uncharacterized protein [Source:UniProtKB/TrEMBL;Acc:F7GKB0]
ENSMMUG00000032334	Uncharacterized protein [Source:UniProtKB/TrEMBL;Acc:F6TZG5]
ENSMMUG00000032337	Uncharacterized protein [Source:UniProtKB/TrEMBL;Acc:F6TZ25]
ENSMMUG00000032346	Uncharacterized protein [Source:UniProtKB/TrEMBL;Acc:F6TKD1]
ENSMMUG00000032388	NA
ENSMMUG00000032403	Uncharacterized protein [Source:UniProtKB/TrEMBL;Acc:F6UKD0]
ENSMMUG00000032408	Uncharacterized protein [Source:UniProtKB/TrEMBL;Acc:F6UJM8]
ENSMMUG00000032440	profilin 3 [Source:HGNC Symbol;Acc:18627]
ENSMMUG00000032480	Ferritin [Source:UniProtKB/TrEMBL;Acc:F7BK55]
ENSMMUG00000032484	Uncharacterized protein [Source:UniProtKB/TrEMBL;Acc:F7BJP1]
ENSMMUG00000032522	Uncharacterized protein [Source:UniProtKB/TrEMBL;Acc:F7CLJ9]
ENSMMUG00000032529	Uncharacterized protein [Source:UniProtKB/TrEMBL;Acc:F7CKZ4]
ENSMMUG00000032532	Uncharacterized protein [Source:UniProtKB/TrEMBL;Acc:F7CKY1]
ERVWE1	NA
ESPNL	Uncharacterized protein [Source:UniProtKB/TrEMBL;Acc:F6SA92]
FAM173A	Uncharacterized protein [Source:UniProtKB/TrEMBL;Acc:F7C5E4]
FAM178B	NA
FAM186A	Uncharacterized protein [Source:UniProtKB/TrEMBL;Acc:F7CJL0]
FBXL8	Uncharacterized protein [Source:UniProtKB/TrEMBL;Acc:F6WWI3]
FKRP	fukutin-related protein [Source:RefSeq peptide;Acc:NP_001244977]
FOXH1	forkhead box H1 [Source:HGNC Symbol;Acc:3814]
GCGR	Uncharacterized protein [Source:UniProtKB/TrEMBL;Acc:F6X9D9]
HAPLN2	hyaluronan and proteoglycan link protein 2 precursor [Source:RefSeq peptide;Acc:NP_001252781]
HBM	NA
HSD11B1L	Uncharacterized protein [Source:UniProtKB/TrEMBL;Acc:F6PU59]
HSPB6	NA
IER2	immediate early response gene 2 protein [Source:RefSeq peptide;Acc:NP_001252943]
IER3IP1	Uncharacterized protein [Source:UniProtKB/TrEMBL;Acc:F6X249]
KBTBD13	NA
KIAA1875	KIAA1875 [Source:HGNC Symbol;Acc:26959]
LCN12	NA
LOC703663	NA
LOC707727	NA
LOC712821	NA
LOC713188	NA
LPAR5	Uncharacterized protein [Source:UniProtKB/TrEMBL;Acc:F6W4B2]
LRRC68	NA
LYL1	lymphoblastic leukemia derived sequence 1 [Source:HGNC Symbol;Acc:6734]
MAFK	v-maf musculoaponeurotic fibrosarcoma oncogene homolog K (avian) [Source:HGNC Symbol;Acc:6782]
MAS1L	MAS1 oncogene-like [Source:HGNC Symbol;Acc:13961]
MESP2	Uncharacterized protein [Source:UniProtKB/TrEMBL;Acc:F7EN69]
MRGPRG	MAS-related GPR, member G [Source:HGNC Symbol;Acc:24829]
MYADML2	Uncharacterized protein [Source:UniProtKB/TrEMBL;Acc:F6TMZ1]
NDUFB7	NA
NEU4	Uncharacterized protein [Source:UniProtKB/TrEMBL;Acc:F7BQS5]
NKPD1	Uncharacterized protein [Source:UniProtKB/TrEMBL;Acc:F6U770]
NKX2-8	NK2 homeobox 8 [Source:HGNC Symbol;Acc:16364]
NP_001028017.1	NA
NP_001135785.1	NA
OR13F1	NA
OR1K1	olfactory receptor, family 1, subfamily K, member 1 [Source:HGNC Symbol;Acc:8212]
OR4L1	olfactory receptor, family 4, subfamily L, member 1 [Source:HGNC Symbol;Acc:15356]
OR5AZ1P	NA
OXT	Uncharacterized protein [Source:UniProtKB/TrEMBL;Acc:F7AXI7]
PATL2	Uncharacterized protein [Source:UniProtKB/TrEMBL;Acc:F7BSR3]
PGC	Uncharacterized protein [Source:UniProtKB/TrEMBL;Acc:F7HN86]
PHOSPHO1	Uncharacterized protein [Source:UniProtKB/TrEMBL;Acc:F6PL06]
PPP1R3G	Uncharacterized protein [Source:UniProtKB/TrEMBL;Acc:F6QXN1]
PRR15	Proline-rich protein 15; Uncharacterized protein [Source:UniProtKB/TrEMBL;Acc:F7HA41]
PRSS29P	NA
PRSS50	Uncharacterized protein [Source:UniProtKB/TrEMBL;Acc:F7HPK6]
PRSSL1	NA
PSCA	Uncharacterized protein [Source:UniProtKB/TrEMBL;Acc:F7A4I1]
Q3YAN4_MACMU	NA
Q6V5B0_MACMU	NA
Q865H8_MACMU	NA
Q865J6_MACMU	NA
RASSF7	Uncharacterized protein [Source:UniProtKB/TrEMBL;Acc:F7CAK8]
RAX2	retina and anterior neural fold homeobox 2 [Source:HGNC Symbol;Acc:18286]
RD3	Uncharacterized protein [Source:UniProtKB/TrEMBL;Acc:F7FZY9]
RHBDD3	NA
RHPN1	Uncharacterized protein [Source:UniProtKB/TrEMBL;Acc:F7AA88]
RPP25	ribonuclease P protein subunit p25 [Source:RefSeq peptide;Acc:NP_001252606]
SCAND1	NA
SDR16C6	NA
SFRS2B	NA
SIRPD	NA
SIRT6	Uncharacterized protein [Source:UniProtKB/TrEMBL;Acc:F6YHB5]
SRRM5	Uncharacterized protein [Source:UniProtKB/TrEMBL;Acc:F6Z1V5]
SSPO	NA
TIGD5	tigger transposable element derived 5 [Source:HGNC Symbol;Acc:18336]
TIMM17B	translocase of inner mitochondrial membrane 17 homolog B (yeast) [Source:HGNC Symbol;Acc:17310]
TMEM114	NA
TNFRSF18	Uncharacterized protein [Source:UniProtKB/TrEMBL;Acc:F7DDV8]
TPRX1	NA
VASN	Uncharacterized protein [Source:UniProtKB/TrEMBL;Acc:F7H972]
WDR18	Uncharacterized protein [Source:UniProtKB/TrEMBL;Acc:F6QFH9]
XM_001082104.1	NA
XM_001082312.1	NA
XM_001082698.1	NA
XM_001083570.1	NA
XM_001083660.1	NA
XM_001083927.1	NA
XM_001084105.1	NA
XM_001084221.1	NA
XM_001084310.1	NA
XM_001084604.1	NA
XM_001084819.1	NA
XM_001084846.1	NA
XM_001085530.1	NA
XM_001085534.1	NA
XM_001085585.1	NA
XM_001085877.1	NA
XM_001086693.1	NA
XM_001086711.1	NA
XM_001087004.1	NA
XM_001087068.1	NA
XM_001087247.1	NA
XM_001087971.1	NA
XM_001088230.1	NA
XM_001088324.1	NA
XM_001089868.1	NA
XM_001089912.1	NA
XM_001089951.1	NA
XM_001090157.1	NA
XM_001090264.1	NA
XM_001090489.1	NA
XM_001091061.1	NA
XM_001091074.1	NA
XM_001091576.1	NA
XM_001092955.1	NA
XM_001093084.1	NA
XM_001093243.1	NA
XM_001093291.1	NA
XM_001093299.1	NA
XM_001093632.1	NA
XM_001093976.1	NA
XM_001094458.1	NA
XM_001094653.1	NA
XM_001094823.1	NA
XM_001095274.1	NA
XM_001095287.1	NA
XM_001095500.1	NA
XM_001095817.1	NA
XM_001095972.1	NA
XM_001096264.1	NA
XM_001096268.1	NA
XM_001096375.1	NA
XM_001096737.1	NA
XM_001096793.1	NA
XM_001096834.1	NA
XM_001097357.1	NA
XM_001098146.1	NA
XM_001098449.1	NA
XM_001098469.1	NA
XM_001098519.1	NA
XM_001098668.1	NA
XM_001098669.1	NA
XM_001099365.1	NA
XM_001099888.1	NA
XM_001099937.1	NA
XM_001100533.1	NA
XM_001101087.1	NA
XM_001101255.1	NA
XM_001101338.1	NA
XM_001101807.1	NA
XM_001101875.1	NA
XM_001102372.1	NA
XM_001102459.1	NA
XM_001102524.1	NA
XM_001102552.1	NA
XM_001102689.1	NA
XM_001102768.1	NA
XM_001102811.1	NA
XM_001102863.1	NA
XM_001104064.1	NA
XM_001104067.1	NA
XM_001104399.1	NA
XM_001105162.1	NA
XM_001105244.1	NA
XM_001105659.1	NA
XM_001105741.1	NA
XM_001105865.1	NA
XM_001106084.1	NA
XM_001106533.1	NA
XM_001106782.1	NA
XM_001106848.1	NA
XM_001107481.1	NA
XM_001107864.1	NA
XM_001107998.1	NA
XM_001108824.1	NA
XM_001109017.1	NA
XM_001109481.1	NA
XM_001109975.1	NA
XM_001110115.1	NA
XM_001110444.1	NA
XM_001110559.1	NA
XM_001110711.1	NA
XM_001111189.1	NA
XM_001111609.1	NA
XM_001112071.1	NA
XM_001112685.1	NA
XM_001112782.1	NA
XM_001113422.1	NA
XM_001113570.1	NA
XM_001114027.1	NA
XM_001114710.1	NA
XM_001116164.1	NA
XM_001117401.1	NA
XM_001117707.1	NA
XM_001117750.1	NA
XM_001117972.1	NA
XM_001118200.1	NA
XM_001118477.1	NA
XP_001108573.1	NA
XR_011744.1	NA
XR_011852.1	NA
XR_012509.1	NA
XR_013077.1	NA
XR_013387.1	NA
XR_013655.1	NA
XR_014014.1	NA
ZBTB42	Uncharacterized protein [Source:UniProtKB/TrEMBL;Acc:F6QNH1]
ZNF747	Uncharacterized protein [Source:UniProtKB/TrEMBL;Acc:F7HHR7]
ZNF771	zinc finger protein 771 [Source:HGNC Symbol;Acc:29653]
ZNF837	zinc finger protein 837 [Source:HGNC Symbol;Acc:25164]

## Sheet: table S3
Table S3: Genes successfully captured in HP while failed in MP.
Gene Name or Protein ID	Description
AADACL1	NA
ACOT13	NA
ACTR3B	ARP3 actin-related protein 3 homolog B [Source:RefSeq peptide;Acc:NP_001253118]
ACYP2	acylphosphatase 2, muscle type [Source:HGNC Symbol;Acc:180]
ALLC	Uncharacterized protein [Source:UniProtKB/TrEMBL;Acc:F6TE28]
ANGPTL1	Uncharacterized protein [Source:UniProtKB/TrEMBL;Acc:F6TGU7]
ANGPTL7	Uncharacterized protein [Source:UniProtKB/TrEMBL;Acc:F7HQR6]
APC	Uncharacterized protein [Source:UniProtKB/TrEMBL;Acc:F6YU50]
APCS	amyloid P component, serum [Source:HGNC Symbol;Acc:584]
APEH	NA
ARMCX5	NA
ASF1A	histone chaperone ASF1A [Source:RefSeq peptide;Acc:NP_001181415]
B3GALT2	beta-1,3-galactosyltransferase 2 [Source:RefSeq peptide;Acc:NP_001248501]
BEND5	BEN domain-containing protein 5 [Source:RefSeq peptide;Acc:NP_001253756]
BET3L	NA
C10orf120	NA
C10orf28	NA
C14orf102	NA
C14orf153	NA
C17orf78	chromosome 17 open reading frame 78 [Source:HGNC Symbol;Acc:26831]
C1H1orf59	NA
C1orf185	chromosome 1 open reading frame 185 [Source:HGNC Symbol;Acc:28096]
C1orf189	chromosome 1 open reading frame 189 [Source:HGNC Symbol;Acc:32305]
C1orf201	NA
C3orf65	NA
C4orf29	NA
C5orf40	NA
C6orf146	NA
C6orf201	NA
C7orf36	NA
CCDC113	Uncharacterized protein [Source:UniProtKB/TrEMBL;Acc:F6R0K5]
CDC20B	Uncharacterized protein [Source:UniProtKB/TrEMBL;Acc:F7GV00]
CDC2L5	NA
CDKN2C	cyclin-dependent kinase 4 inhibitor C [Source:RefSeq peptide;Acc:NP_001253243]
CLDN20	Uncharacterized protein [Source:UniProtKB/TrEMBL;Acc:F6VAG1]
CSF1	Uncharacterized protein [Source:UniProtKB/TrEMBL;Acc:F7HKZ9]
CXCR6_MACMU	NA
CYP4X1	cytochrome P450, family 4, subfamily X, polypeptide 1 [Source:HGNC Symbol;Acc:20244]
DAP	death-associated protein 1 [Source:RefSeq peptide;Acc:NP_001244495]
DCAF16	NA
DDO	D-aspartate oxidase [Source:HGNC Symbol;Acc:2727]
DNAJB7	Uncharacterized protein [Source:UniProtKB/TrEMBL;Acc:F6T7S1]
DNAL1	dynein light chain 1, axonemal [Source:RefSeq peptide;Acc:NP_001247523]
DSEL	Uncharacterized protein [Source:UniProtKB/TrEMBL;Acc:F7BBJ3]
DSP	NA
EIF2B2	translation initiation factor eIF-2B subunit beta [Source:RefSeq peptide;Acc:NP_001252934]
ENSMMUG00000001601	keratin associated protein 22-1 [Source:HGNC Symbol;Acc:18947]
ENSMMUG00000003699	Uncharacterized protein [Source:UniProtKB/TrEMBL;Acc:F6SGD3]
ENSMMUG00000005057	Uncharacterized protein [Source:UniProtKB/TrEMBL;Acc:F7C520]
ENSMMUG00000005978	Uncharacterized protein [Source:UniProtKB/TrEMBL;Acc:F6ULF2]
ENSMMUG00000005993	Uncharacterized protein [Source:UniProtKB/TrEMBL;Acc:F7FMG1]
ENSMMUG00000006158	pleckstrin homology domain containing, family B (evectins) member 2 [Source:HGNC Symbol;Acc:19236]
ENSMMUG00000006983	Uncharacterized protein [Source:UniProtKB/TrEMBL;Acc:F7DQN9]
ENSMMUG00000007073	Uncharacterized protein [Source:UniProtKB/TrEMBL;Acc:F7EWC6]
ENSMMUG00000008111	C-C motif chemokine 4 [Source:UniProtKB/TrEMBL;Acc:F7HIT3]
ENSMMUG00000008688	Uncharacterized protein [Source:UniProtKB/TrEMBL;Acc:F7EYN7]
ENSMMUG00000009086	oculomedin [Source:HGNC Symbol;Acc:8103]
ENSMMUG00000011249	Uncharacterized protein [Source:UniProtKB/TrEMBL;Acc:F6WQA5]
ENSMMUG00000013350	Uncharacterized protein [Source:UniProtKB/TrEMBL;Acc:F6SJH6]
ENSMMUG00000015027	40S ribosomal protein S27 [Source:UniProtKB/TrEMBL;Acc:F6V558]
ENSMMUG00000015541	Uncharacterized protein [Source:UniProtKB/TrEMBL;Acc:F6PVZ3]
ENSMMUG00000015569	Uncharacterized protein [Source:UniProtKB/TrEMBL;Acc:F6PZT4]
ENSMMUG00000017611	Uncharacterized protein [Source:UniProtKB/TrEMBL;Acc:F6WB33]
ENSMMUG00000019689	Uncharacterized protein [Source:UniProtKB/TrEMBL;Acc:F7CB90]
ENSMMUG00000020925	pogo transposable element with ZNF domain [Source:RefSeq peptide;Acc:NP_001253706]
ENSMMUG00000021851	protein FAM156A [Source:RefSeq peptide;Acc:NP_001180680]
ENSMMUG00000022563	Uncharacterized protein [Source:UniProtKB/TrEMBL;Acc:F6Y8V0]
ENSMMUG00000022941	Uncharacterized protein [Source:UniProtKB/TrEMBL;Acc:F6U6V0]
ENSMMUG00000028889	NA
ENSMMUG00000029574	Uncharacterized protein [Source:UniProtKB/TrEMBL;Acc:F7GPY0]
ENSMMUG00000029660	Uncharacterized protein [Source:UniProtKB/TrEMBL;Acc:F6Q0K1]
ENSMMUG00000029998	Uncharacterized protein [Source:UniProtKB/TrEMBL;Acc:F7HJ39]
ENSMMUG00000030087	Uncharacterized protein [Source:UniProtKB/TrEMBL;Acc:F6ZWS9]
ENSMMUG00000030215	Uncharacterized protein [Source:UniProtKB/TrEMBL;Acc:F7HKC7]
ENSMMUG00000030322	Uncharacterized protein [Source:UniProtKB/TrEMBL;Acc:F6UAH9]
ENSMMUG00000030382	Uncharacterized protein [Source:UniProtKB/TrEMBL;Acc:F7EPN5]
ENSMMUG00000031142	Uncharacterized protein [Source:UniProtKB/TrEMBL;Acc:F7BYQ5]
ENSMMUG00000031368	ribosomal protein L21 [Source:HGNC Symbol;Acc:10313]
ENSMMUG00000031478	Uncharacterized protein [Source:UniProtKB/TrEMBL;Acc:F7G616]
ENSMMUG00000031602	Uncharacterized protein [Source:UniProtKB/TrEMBL;Acc:F6W214]
ENSMMUG00000032159	Uncharacterized protein [Source:UniProtKB/TrEMBL;Acc:F7GQZ1]
EPPI_MACMU	NA
EVI2B	NA
F2RL2	Uncharacterized protein [Source:UniProtKB/TrEMBL;Acc:F6U5U6]
FAM102B	uncharacterized protein LOC698769 [Source:RefSeq peptide;Acc:NP_001248532]
FAM115C	NA
FAM196B	NA
FBXO44	F-box only protein 44 [Source:RefSeq peptide;Acc:NP_001247805]
FGL2	NA
FIBIN	NA
FILIP1L	Uncharacterized protein [Source:UniProtKB/TrEMBL;Acc:F6YTC8]
FMO2_MACMU	NA
GART	Uncharacterized protein [Source:UniProtKB/TrEMBL;Acc:F7GSL0]
GCET2	Uncharacterized protein [Source:UniProtKB/TrEMBL;Acc:F7GPF8]
GNAZ	guanine nucleotide-binding protein G(z) subunit alpha [Source:RefSeq peptide;Acc:NP_001248525]
GNPNAT1	glucosamine 6-phosphate N-acetyltransferase [Source:RefSeq peptide;Acc:NP_001247628]
GPR171	NA
GPR174	Uncharacterized protein [Source:UniProtKB/TrEMBL;Acc:F7GJ16]
GPR22	probable G-protein coupled receptor 22 [Source:RefSeq peptide;Acc:NP_001247935]
GPR34	probable G-protein coupled receptor 34 [Source:RefSeq peptide;Acc:NP_001253496]
GPR82	Uncharacterized protein [Source:UniProtKB/TrEMBL;Acc:F7BKS5]
GPR84	Inflammation-related G-protein coupled receptor EX33; Uncharacterized protein [Source:UniProtKB/TrEMBL;Acc:F6W0J1]
GPR87	Uncharacterized protein [Source:UniProtKB/TrEMBL;Acc:F6PW41]
GTF2F2	general transcription factor IIF subunit 2 [Source:RefSeq peptide;Acc:NP_001253640]
GTSF1L	Uncharacterized protein [Source:UniProtKB/TrEMBL;Acc:F7AQG0]
IFT52	intraflagellar transport protein 52 homolog [Source:RefSeq peptide;Acc:NP_001248573]
IGHV1-45	NA
IGSF6	Uncharacterized protein [Source:UniProtKB/TrEMBL;Acc:F6RD80]
IL1RL2	Uncharacterized protein [Source:UniProtKB/TrEMBL;Acc:F6WD41]
IMMP2L	mitochondrial inner membrane protease subunit 2 [Source:RefSeq peptide;Acc:NP_001248243]
KCNJ13	Uncharacterized protein [Source:UniProtKB/TrEMBL;Acc:F7EIS4]
KIF11	Uncharacterized protein [Source:UniProtKB/TrEMBL;Acc:F7FKH9]
KIF2A	kinesin-like protein KIF2A [Source:RefSeq peptide;Acc:NP_001253787]
KLHL15	kelch-like protein 15 [Source:RefSeq peptide;Acc:NP_001244541]
KLHL2	NA
LOC693767	NA
LOC696636	NA
LOC699437	NA
LOC708568	NA
LOC709385	NA
LOC711764	NA
LOC713110	NA
LOC719271	NA
LPAR6	NA
LRG1	Uncharacterized protein [Source:UniProtKB/TrEMBL;Acc:F7HCV8]
LRRC17	Uncharacterized protein [Source:UniProtKB/TrEMBL;Acc:F7DIW0]
LRRC18	leucine rich repeat containing 18 [Source:HGNC Symbol;Acc:23199]
LRRC19	Uncharacterized protein [Source:UniProtKB/TrEMBL;Acc:F6VW25]
LRRC4	leucine-rich repeat-containing protein 4 [Source:RefSeq peptide;Acc:NP_001253800]
LRRTM1	leucine-rich repeat transmembrane neuronal protein 1 precursor [Source:RefSeq peptide;Acc:NP_001244396]
LRRTM2	leucine-rich repeat transmembrane neuronal protein 2 precursor [Source:RefSeq peptide;Acc:NP_001253533]
LRTM1	Uncharacterized protein [Source:UniProtKB/TrEMBL;Acc:F7HJD3]
LSM2	U6 snRNA-associated Sm-like protein LSm2 [Source:RefSeq peptide;Acc:NP_001247614]
LXN	latexin [Source:RefSeq peptide;Acc:NP_001253917]
LYSMD1	LysM and putative peptidoglycan-binding domain-containing protein 1 isoform a; Uncharacterized protein [Source:UniProtKB/TrEMBL;Acc:F7AZF7]
LYSMD4	LysM, putative peptidoglycan-binding, domain containing 4 [Source:HGNC Symbol;Acc:26571]
MAB21L2	Uncharacterized protein [Source:UniProtKB/TrEMBL;Acc:F6W7Q0]
MED12L	Uncharacterized protein [Source:UniProtKB/TrEMBL;Acc:F7HBT4]
MORN3	Uncharacterized protein [Source:UniProtKB/TrEMBL;Acc:F7GHI6]
MRPL33	NA
MUC15	Uncharacterized protein [Source:UniProtKB/TrEMBL;Acc:F6RSC7]
MUC20	mucin 20, cell surface associated [Source:HGNC Symbol;Acc:23282]
NAP1L5	nucleosome assembly protein 1-like 5 [Source:RefSeq peptide;Acc:NP_001253863]
NDUFA12	NA
NP_001028005.1	NA
NP_001028049.1	NA
NP_001107831.1	NA
NP_001108609.1	NA
NP_001152770.1	NA
NRSN1	neurensin-1 [Source:RefSeq peptide;Acc:NP_001244638]
OMG	oligodendrocyte-myelin glycoprotein precursor [Source:RefSeq peptide;Acc:NP_001247752]
OR4K2	NA
OR4Q3	NA
OR5AP2	NA
OR5H2	olfactory receptor, family 5, subfamily H, member 2 [Source:HGNC Symbol;Acc:14752]
OR5H6	Uncharacterized protein [Source:UniProtKB/TrEMBL;Acc:F7HRV9]
P2RY14	Uncharacterized protein [Source:UniProtKB/TrEMBL;Acc:F7H9Q6]
PDGFD	Uncharacterized protein [Source:UniProtKB/TrEMBL;Acc:F7GEA7]
PLN	phospholamban [Source:RefSeq peptide;Acc:NP_001177823]
POM121L2	Uncharacterized protein [Source:UniProtKB/TrEMBL;Acc:F6PMN1]
PPP2R1B	protein phosphatase 2, regulatory subunit A, beta [Source:HGNC Symbol;Acc:9303]
PRLR	Uncharacterized protein [Source:UniProtKB/TrEMBL;Acc:F7GYZ7]
PRR15L	Uncharacterized protein [Source:UniProtKB/TrEMBL;Acc:F7EHE4]
PRUNE	prune homolog (Drosophila) [Source:HGNC Symbol;Acc:13420]
PSMD1	NA
Q59AB6_MACMU	NA
Q8MIK6_MACMU	NA
RAB15	NA
RAB3D	NA
RASSF3	Uncharacterized protein [Source:UniProtKB/TrEMBL;Acc:F7E6U8]
RHOBTB2	Uncharacterized protein [Source:UniProtKB/TrEMBL;Acc:F6Q545]
RNASE10	Uncharacterized protein [Source:UniProtKB/TrEMBL;Acc:F6T0X8]
RNASEH1	ribonuclease H1 precursor [Source:RefSeq peptide;Acc:NP_001244787]
RPL34	NA
RS1	NA
S100A12	Uncharacterized protein [Source:UniProtKB/TrEMBL;Acc:F6QJE5]
S100A8	protein S100-A8 [Source:RefSeq peptide;Acc:NP_001253836]
S100G	NA
SEC31A	NA
SFRP2	secreted frizzled-related protein 2 [Source:HGNC Symbol;Acc:10777]
SLAMF1	signaling lymphocytic activation molecule family member 1 [Source:HGNC Symbol;Acc:10903]
SNUPN	Uncharacterized protein [Source:UniProtKB/TrEMBL;Acc:F6SEX2]
SNX33	sorting nexin-33 [Source:RefSeq peptide;Acc:NP_001244381]
SON	NA
SPG21	NA
SYNGR4	NA
T2R14_MACMU	NA
TAF2	NA
TALDO1	NA
THOC7	NA
TIMP4	NA
TLR2_MACMU	NA
TMEM55B	NA
TMEM64	Uncharacterized protein [Source:UniProtKB/TrEMBL;Acc:F6XPV4]
TNFAIP8L2	tumor necrosis factor alpha-induced protein 8-like protein 2 [Source:RefSeq peptide;Acc:NP_001244348]
TNNI3K	NA
TOE1	Uncharacterized protein [Source:UniProtKB/TrEMBL;Acc:F7GPC3]
TPST1	protein-tyrosine sulfotransferase 1 [Source:RefSeq peptide;Acc:NP_001244784]
UBAC2	NA
UBQLN1	Uncharacterized protein [Source:UniProtKB/TrEMBL;Acc:F7GMD8]
URGCP	NA
WAC	NA
WDR16	Uncharacterized protein [Source:UniProtKB/TrEMBL;Acc:F6XAK6]
XM_001083420.1	NA
XM_001088344.1	NA
XM_001091291.1	NA
XM_001094328.1	NA
XM_001103734.1	NA
XM_001106321.1	NA
XM_001107984.1	NA
XM_001110275.1	NA
XM_001111317.1	NA
XM_001117479.1	NA
XP_001088492.1	NA
XP_001089569.1	NA
XP_001093802.1	NA
XP_001098642.1	NA
XP_001098744.1	NA
XP_001104053.1	NA
XR_010671.1	NA
ZBTB34	Uncharacterized protein; Zinc finger and BTB domain-containing protein 34 [Source:UniProtKB/TrEMBL;Acc:F7GKW5]
ZBTB43	Uncharacterized protein [Source:UniProtKB/TrEMBL;Acc:F7GL45]
ZNF750	Uncharacterized protein [Source:UniProtKB/TrEMBL;Acc:F7GUM8]

## Sheet: table S4
Table S4: the sequence coverage of biomedical genes in MP and HP of sample MC1-1
Gene Name	Position	Coverage of MP	Coverage of HP	Discrepancies
GP9	chr3:128779645-128781253	0.986891	0	0.986891
PHOSPHO1	chr17:47300732-47308128	0.951299	0.0487013	0.902597
RTN4R	chr22:20228938-20255816	0.940225	0.101266	0.838959
FFAR1	chr19:35842445-35843367	0.890365	0.0653378	0.825028
BLVRB	chr19:40953691-40971725	0.972625	0.149758	0.822866
C8G	chr9:139839698-139841426	0.82266	0	0.82266
PLA2G2A	chr1:20301924-20306932	0.864368	0.0436782	0.82069
TSPO	chr22:43547535-43559248	0.901695	0.110169	0.791525
APOE	chr19:45409039-45412650	0.823899	0.0450734	0.778826
ARAF	chrX:47420516-47431320	0.939594	0.165843	0.773751
TGFB1	chr19:41836812-41859831	0.994885	0.223359	0.771526
UQCR10	chr22:30163358-30166402	0.939394	0.181818	0.757576
TRAPPC5	chr19:7745707-7747748	0.878307	0.142857	0.73545
ADRB3	chr8:37820514-37824184	0.731866	0	0.731866
NDUFS8	chr11:67798084-67804114	0.720379	0	0.720379
HDAC6	chrX:48660487-48683380	0.970943	0.25466	0.716283
SLC25A29	chr14:100757453-100772860	0.739035	0.0296053	0.70943
PIN1	chr19:9945999-9960358	0.882114	0.178862	0.703252
GCGR	chr17:79762010-79771889	0.701534	0	0.701534
CRH	chr8:67088612-67090846	0.923858	0.22335	0.700508
HCRT	chr17:40336078-40337470	0.699495	0	0.699495
ALAD	chr9:116148592-116163618	0.905337	0.214502	0.690836
PDK2	chr17:48172696-48188423	0.982026	0.303922	0.678105
SLC16A8	chr22:38474144-38479170	0.768977	0.0917492	0.677228
POLE3	chr9:116169518-116173029	1	0.326577	0.673423
CYP1B1	chr2:38294746-38303323	0.993873	0.321691	0.672181
KCNE1	chr21:35818988-35883613	0.689744	0.0179487	0.671795
TSTA3	chr8:144694788-144699732	0.971014	0.300207	0.670807
COMTD1	chr10:76993729-76995770	0.836502	0.166033	0.670469
CTSD	chr11:1773985-1785222	0.841808	0.179177	0.662631
PLIN3	chr19:4838346-4867780	0.806897	0.148659	0.658238
CACNA1F	chrX:49061523-49089833	0.925008	0.272835	0.652174
SIGMAR1	chr9:34634719-34637768	1	0.348214	0.651786
SLC23A1	chr5:138702885-138719039	0.94251	0.294638	0.647872
PTGIR	chr19:47123725-47128354	0.864772	0.217054	0.647717
SLC1A7	chr1:53552855-53608289	0.994058	0.346405	0.647653
CLEC3B	chr3:45067759-45077563	0.949097	0.302135	0.646962
C1QA	chr1:22963118-22966175	0.672087	0.0271003	0.644986
TYK2	chr19:10461204-10491248	0.925084	0.281987	0.643098
PNMT	chr17:37824507-37826728	0.863369	0.221437	0.641932
ADRA1D	chr20:4201278-4229659	0.762653	0.121001	0.641652
CRABP1	chr15:78632666-78640572	0.958937	0.321256	0.637681
LGALS7	chr19:39261608-39264157	0.890511	0.260341	0.63017
TBXA2R	chr19:3594504-3606831	0.756481	0.129615	0.626866
AKT1	chr14:105235687-105262080	0.873181	0.251559	0.621622
G6PD	chrX:153759606-153775787	0.857143	0.236874	0.620269
DUSP23	chr1:159750759-159752333	1	0.381898	0.618102
F7	chr13:113760105-113774995	0.811563	0.199143	0.61242
COMT	chr22:19929263-19957498	0.616422	0.00735294	0.609069
KCNMB1	chr5:169805167-169816638	0.987847	0.383681	0.604167
KLK7	chr19:51479729-51487150	0.875328	0.271654	0.603675
OXT	chr20:3052266-3053162	0.600529	0	0.600529
IL4I1	chr19:50392914-50432762	0.813236	0.216489	0.596747
OPLAH	chr8:145106167-145115584	0.732747	0.141897	0.59085
CTBP1	chr4:1205228-1242908	0.75188	0.162406	0.589474
NR5A1	chr9:127243515-127269699	0.891053	0.303752	0.587302
LSS	chr21:47608360-47648738	0.779445	0.19236	0.587085
ST14	chr11:130029682-130080257	0.871106	0.285436	0.58567
PLOD3	chr7:100849258-100861011	0.784844	0.199369	0.585476
SLC12A7	chr5:1050489-1112172	0.76353	0.178352	0.585178
RPS6KA4	chr11:64126625-64139687	0.789996	0.206986	0.58301
A2LD1	chr13:101182418-101241046	0.582251	0	0.582251
ITPA	chr20:3190056-3204506	0.846154	0.264957	0.581197
TST	chr22:37406906-37415491	1	0.4217	0.5783
HRH3	chr20:60790017-60795323	0.867713	0.290732	0.576981
SLC16A3	chr17:80186293-80197369	0.926323	0.349785	0.576538
COX5B	chr2:98262521-98264657	0.958974	0.384615	0.574359
HRAS	chr11:532242-535550	0.804107	0.230648	0.57346
ALDH4A1	chr1:19197924-19229293	0.853428	0.281915	0.571513
HSPG2	chr1:22148737-22263750	0.907332	0.338874	0.568458
SMPD4	chr2:130908965-130939330	0.849673	0.282199	0.567474
UCKL1	chr20:62571182-62587800	0.7207	0.153353	0.567347
RAMP1	chr2:238768187-238820755	0.821029	0.255034	0.565996
NR0B1	chrX:30322539-30327495	0.987969	0.426044	0.561925
NAGS	chr17:42082032-42086436	0.76324	0.201869	0.561371
GPT	chr8:145729465-145732555	0.702213	0.142186	0.560027
GSTP1	chr11:67351066-67354124	0.85624	0.296998	0.559242
MVK	chr12:110011500-110035071	0.979009	0.419815	0.559194
ESRRA	chr11:64073044-64084210	0.992925	0.433962	0.558962
NDUFA13	chr19:19627019-19639013	0.583908	0.0275862	0.556322
TK1	chr17:76170160-76183285	0.961702	0.407092	0.55461
PYCR1	chr17:79890267-79894968	0.610153	0.0555556	0.554598
B3GAT1	chr11:134248398-134281812	0.922388	0.370149	0.552239
GALK1	chr17:73754018-73761280	0.761662	0.2095	0.552163
CTSB	chr8:11700034-11725646	0.781373	0.230392	0.55098
FDXR	chr17:72858619-72869156	0.868809	0.318608	0.550201
PADI4	chr1:17634690-17690495	0.806727	0.258032	0.548695
IRGC	chr19:44220214-44224169	0.866379	0.318966	0.547414
HDAC4	chr2:239969864-240322643	0.906912	0.361598	0.545315
CSF2RB	chr22:37309675-37336479	0.704157	0.162584	0.541574
GAA	chr17:78075355-78093679	0.80063	0.259881	0.540749
APRT	chr16:88875877-88878342	0.841621	0.302026	0.539595
ACHE	chr7:100487615-100493541	0.926619	0.393725	0.532895
NDUFS7	chr19:1383883-1395588	0.53271	0	0.53271
JAK3	chr19:17935593-17958841	0.859852	0.328296	0.531556
COX6A2	chr16:31439055-31439721	0.530612	0	0.530612
IL2RB	chr22:37521880-37545962	0.884058	0.353865	0.530193
SLC25A18	chr22:18043183-18073647	0.952532	0.422996	0.529536
PDE2A	chr11:72287185-72385494	0.878082	0.348973	0.52911
ITPKA	chr15:41786122-41795747	0.579365	0.0519481	0.527417
CA11	chr19:49141272-49149451	0.946302	0.419453	0.526849
PCTP	chr17:53828356-53854748	0.947287	0.421705	0.525581
SLC7A5	chr16:87863629-87903100	0.766404	0.24147	0.524934
SLC7A3	chrX:70145430-70150975	0.994624	0.472043	0.522581
ACVRL1	chr12:52301202-52317145	0.933862	0.412037	0.521825
CLPP	chr19:6361463-6368915	0.693046	0.172662	0.520384
KIF1A	chr2:241653184-241759624	0.909324	0.391681	0.517642
HDAC7	chr12:48176507-48213763	0.921371	0.404906	0.516465
GCAT	chr22:38203912-38213183	0.961883	0.445441	0.516442
ARSA	chr22:51063449-51066607	0.844488	0.329396	0.515092
CRYBB1	chr22:26995362-27013991	0.85112	0.341238	0.509881
FASN	chr17:80036214-80056106	0.578954	0.0725849	0.506369
MYH14	chr19:50706885-50813801	0.890198	0.385207	0.504991
TRPV3	chr17:3416486-3461289	0.76654	0.267594	0.498946
GPR44	chr11:60618398-60623444	0.497475	0	0.497475
BCAT2	chr19:49298319-49314320	0.903308	0.407125	0.496183
SULT2B1	chr19:49055429-49102684	0.820285	0.324733	0.495552
PCBD1	chr10:72643267-72648541	0.990476	0.495238	0.495238
ABCB8	chr7:150725510-150744869	0.862309	0.368567	0.493741
ABO	chr9:136130563-136150630	0.804511	0.31203	0.492481
DBH	chr9:136501485-136524466	0.584682	0.092233	0.492449
CAPN1	chr11:64949343-64979476	0.92028	0.428438	0.491841
SMPD3	chr16:68392230-68482409	0.944614	0.453252	0.491362
HGS	chr17:79651020-79669147	0.670951	0.179949	0.491003
PLA2G6	chr22:38507502-38577761	0.957043	0.467575	0.489467
SDSL	chr12:113860216-113876081	0.89798	0.410101	0.487879
CDA	chr1:20915444-20945400	0.956916	0.469388	0.487528
ZAP70	chr2:98330031-98356323	0.855914	0.369892	0.486022
PYCRL	chr8:144686083-144691784	0.679443	0.195122	0.484321
VKORC1	chr16:31102175-31106276	0.841463	0.357724	0.48374
ADAM33	chr20:3648620-3662738	0.694922	0.211302	0.48362
ITGA2B	chr17:42449550-42466873	0.932372	0.449359	0.483013
C14orf149	chr14:59939406-59951073	0.994366	0.511737	0.482629
HSD17B10	chrX:53458206-53461323	0.965649	0.483461	0.482188
POLE4	chr2:75185775-75196859	0.816384	0.336158	0.480226
ASRGL1	chr11:62104774-62160887	0.925566	0.445523	0.480043
PLEKHA4	chr19:49340354-49371884	0.917094	0.437607	0.479487
HNF1A	chr12:121416549-121440314	0.918249	0.439346	0.478903
ABCC6	chr16:16243422-16317328	0.743523	0.264751	0.478772
CALY	chr10:135138928-135150475	0.515291	0.0366972	0.478593
IDH3G	chrX:153051221-153059967	0.661847	0.183936	0.477912
GSTZ1	chr14:77787230-77797940	0.763441	0.285714	0.477727
UQCRQ	chr5:132202319-132204536	0.473896	0	0.473896
CYB5R3	chr22:43013846-43045405	0.598441	0.126706	0.471735
PROZ	chr13:113812968-113826694	0.84123	0.369909	0.471322
TNK2	chr3:195590236-195635880	0.750522	0.280215	0.470307
INS	chr11:2181009-2182439	0.468468	0	0.468468
CANT1	chr17:76987798-77005899	0.895522	0.427861	0.467662
SIGLEC1	chr20:3667617-3687775	0.909162	0.442105	0.467057
RDH8	chr19:10123925-10132954	0.916667	0.451923	0.464744
AVPR2	chrX:153170529-153172620	0.816901	0.352993	0.463908
OXTR	chr3:8792095-8811300	0.937607	0.474359	0.463248
CYP2D6	chr22:42522501-42526883	0.597055	0.134538	0.462517
UBA1	chrX:47050199-47074527	0.954359	0.492288	0.462071
DAPK3	chr19:3958452-3969826	0.830037	0.368498	0.461538
FGFR4	chr5:176513921-176525126	0.823198	0.363673	0.459525
ART1	chr11:3666361-3685646	0.984756	0.529472	0.455285
POR	chr7:75544420-75616173	0.920705	0.465492	0.455213
CSF1R	chr5:149432854-149492935	0.934224	0.480987	0.453237
TNNI3	chr19:55663136-55669100	0.827532	0.375	0.452532
TRPV1	chr17:3468740-3512705	0.815079	0.362698	0.452381
FARSA	chr19:13033284-13044558	0.994106	0.54224	0.451866
GRIN3B	chr19:1000437-1009723	0.594189	0.14272	0.451469
HAGH	chr16:1859104-1877195	0.659115	0.208198	0.450917
FTCD	chr21:47556176-47575481	0.573186	0.122386	0.4508
NDUFC1	chr4:140211071-140223705	0.709957	0.25974	0.450216
SDS	chr12:113830251-113841692	0.860182	0.412361	0.447822
CDIPT	chr16:29869678-29874578	0.992212	0.545171	0.44704
MGAT1	chr5:180217541-180237137	0.967862	0.521674	0.446188
CA12	chr15:63615730-63674075	0.969953	0.523944	0.446009
TPSAB1	chr16:1290678-1292555	0.635266	0.189614	0.445652
ATP5D	chr19:1241749-1244824	0.526627	0.0828402	0.443787
KCNJ12	chr17:21279699-21323179	1	0.557604	0.442396
PFKFB1	chrX:54959590-55020511	0.925847	0.483757	0.44209
WAS	chrX:48542186-48549817	0.671306	0.229291	0.442015
CAMK2B	chr7:44256749-44365230	0.88024	0.442615	0.437625
TGM2	chr20:36756864-36793700	0.970897	0.533874	0.437023
ITGB2	chr21:46305868-46348753	0.571861	0.139394	0.432468
NOXO1	chr16:2028918-2031440	0.562334	0.129973	0.432361
PLOD1	chr1:11994746-12035594	0.924451	0.492216	0.432234
KCNQ2	chr20:62037542-62103993	0.771897	0.340291	0.431606
EEF2	chr19:3976054-3985461	0.944897	0.513388	0.43151
SRC	chr20:35973088-36033821	0.844817	0.415891	0.428926
KCNN1	chr19:18062111-18109930	0.81924	0.391544	0.427696
AARS2	chr6:44266463-44281063	0.956728	0.529412	0.427316
NOS2	chr17:26083792-26127555	0.900635	0.474581	0.426054
DTYMK	chr2:242615157-242626383	0.874804	0.449139	0.425665
NDUFB7	chr19:14676890-14682886	0.425121	0	0.425121
CHM	chrX:85116185-85302566	0.931853	0.510348	0.421504
CHDH	chr3:53850387-53880419	0.87619	0.455462	0.420728
MMP28	chr17:34092876-34122640	0.866117	0.445431	0.420685
AANAT	chr17:74449433-74466199	0.624506	0.204216	0.42029
FXYD2	chr11:117690790-117698807	0.420039	0	0.420039
COL2A1	chr12:48366748-48398285	0.952733	0.533602	0.419131
AKT2	chr19:40736224-40791265	0.987552	0.569156	0.418396
SLC1A5	chr19:47278140-47291842	0.968079	0.550031	0.418048
GRIN2C	chr17:72838168-72856007	0.765532	0.34846	0.417072
ALAS2	chrX:55035488-55057497	0.940632	0.525054	0.415577
FLT4	chr5:180028506-180076624	0.784668	0.369141	0.415527
GRIK5	chr19:42502473-42569957	0.829086	0.414543	0.414543
TPSB2	chr16:1278336-1280185	0.414958	0.00241255	0.412545
ANPEP	chr15:90328126-90358072	0.924242	0.51343	0.410813
MMP15	chr16:58059282-58080804	0.845771	0.435821	0.40995
DCXR	chr17:79993757-79995573	0.785034	0.37551	0.409524
INCENP	chr11:61891445-61920635	0.768226	0.361625	0.406601
SLC16A2	chrX:73641085-73753752	0.912595	0.507058	0.405537
ACAD8	chr11:134123434-134135746	0.880609	0.47516	0.405449
PLCD1	chr3:38048987-38071154	0.975929	0.570946	0.404983
CHRNE	chr17:4801064-4806369	0.810391	0.405533	0.404858
GAMT	chr19:1397088-1401552	0.569926	0.165089	0.404837
INPP5J	chr22:31518961-31530683	0.922274	0.517997	0.404278
THBD	chr20:23026270-23030301	0.490741	0.0873843	0.403356
GFPT2	chr5:179727700-179780315	0.875549	0.472426	0.403123
PDE9A	chr21:44073862-44195618	0.898278	0.495694	0.402583
AXIN1	chr16:337440-402464	0.903051	0.502124	0.400927
TAS1R2	chr1:19166093-19186155	0.906349	0.505556	0.400794
SCNN1D	chr1:1217489-1227409	0.4	0	0.4
NFKB2	chr10:104154229-104162281	0.941916	0.54236	0.399556
SHBG	chr17:7533453-7536700	0.972705	0.573201	0.399504
ARPC1B	chr7:98972329-98992404	0.902592	0.504915	0.397676
CD3G	chr11:118215059-118224497	0.677596	0.28051	0.397086
ATP4A	chr19:36041095-36054560	0.954955	0.558559	0.396396
NR1I2	chr3:119499331-119537332	0.881857	0.486639	0.395218
ECHS1	chr10:135175987-135186908	0.78236	0.387171	0.395189
TH	chr11:2185159-2193035	0.626339	0.231254	0.395085
LEPREL2	chr12:6937572-6949018	0.738914	0.344344	0.39457
PLAT	chr8:42032236-42065194	0.910006	0.51569	0.394316
CD4	chr12:6898638-6929976	0.823773	0.429855	0.393918
CA6	chr1:9005922-9035148	0.81014	0.416397	0.393743
GALE	chr1:24122089-24127294	0.932187	0.538682	0.393505
KLK6	chr19:51461887-51472929	1	0.608163	0.391837
HSD17B1	chr17:40703984-40707232	0.715299	0.324215	0.391084
PSMB7	chr9:127115744-127177721	0.985612	0.594724	0.390887
NOS3	chr7:150688144-150711687	0.795466	0.404688	0.390778
SST	chr3:187386694-187388201	0.997151	0.606838	0.390313
DHPS	chr19:12786534-12792677	0.878378	0.489189	0.389189
MCAT	chr22:43528212-43539403	0.808184	0.419437	0.388747
NDUFB6	chr9:32553523-32573182	0.914729	0.527132	0.387597
CARTPT	chr5:71014990-71016875	0.94302	0.555556	0.387464
NTSR2	chr2:11798304-11810329	0.715328	0.328467	0.386861
ALPP	chr2:233243348-233247599	0.580224	0.193408	0.386816
CDC25B	chr20:3776401-3786761	0.934022	0.547332	0.38669
DNPEP	chr2:220238180-220252662	0.947188	0.562414	0.384774
NADSYN1	chr11:71164217-71212581	0.755776	0.371994	0.383781
EARS2	chr16:23533334-23568696	0.754453	0.370865	0.383588
KCNQ1	chr11:2466221-2870340	0.762279	0.379666	0.382613
FCGR3B	chr1:161592988-161601158	0.565527	0.183761	0.381766
DMPK	chr19:46272976-46285815	0.766651	0.385242	0.381409
VWF	chr12:6058040-6233836	0.873727	0.492419	0.381308
MS4A2	chr11:59856137-59865940	0.843537	0.462585	0.380952
CKM	chr19:45809671-45826233	0.943281	0.562827	0.380454
CHRNB2	chr1:154540257-154552353	0.962227	0.581842	0.380384
C1QC	chr1:22970118-22974603	1	0.620596	0.379404
ADORA2B	chr17:15848231-15879210	0.996997	0.617618	0.379379
TCN2	chr22:31003070-31023047	0.679128	0.299844	0.379283
NTRK1	chr1:156785542-156851642	0.829288	0.450458	0.37883
PTDSS2	chr11:450280-491387	0.766393	0.387978	0.378415
KCNN4	chr19:44270685-44285409	0.961838	0.584112	0.377726
RDH13	chr19:55555692-55580914	0.801205	0.423695	0.37751
NGB	chr14:77731834-77737655	0.763158	0.385965	0.377193
CDK16	chrX:47077528-47089394	0.848116	0.471304	0.376812
NDUFA3	chr19:54606160-54610281	0.654902	0.278431	0.376471
RET	chr10:43572517-43625797	0.92597	0.5496	0.37637
CPT1A	chr11:68522088-68609399	0.891009	0.515691	0.375318
ALDH3B2	chr11:67429633-67448685	0.813472	0.438687	0.374784
SPIRE2	chr16:89894907-89937727	0.555245	0.181818	0.373427
NAGLU	chr17:40687951-40696466	0.822581	0.449373	0.373208
NAGPA	chr16:5074845-5083942	0.654393	0.281654	0.372739
IMPA2	chr18:11981455-12030876	0.871972	0.499423	0.372549
TPO	chr2:1417233-1546499	0.7202	0.348323	0.371877
DAO	chr12:109273857-109294710	0.967433	0.595785	0.371648
COX8A	chr11:63742079-63744015	0.371429	0	0.371429
CYP27B1	chr12:58156117-58160976	0.975115	0.603798	0.371316
SLC22A11	chr11:64323098-64338999	0.976407	0.606776	0.369631
POMC	chr2:25383722-25391559	0.550995	0.182836	0.368159
C3	chr19:6677846-6720662	0.85637	0.489183	0.367188
NMRAL1	chr16:4511695-4524896	0.835556	0.468889	0.366667
MPO	chr17:56347217-56358296	0.965147	0.602324	0.362824
ALDH3A1	chr17:19641298-19651746	0.936123	0.573421	0.362702
COMP	chr19:18893583-18902114	0.795075	0.432718	0.362357
ABCC1	chr16:16043434-16236930	0.914273	0.552002	0.362272
EGLN2	chr19:41305048-41314337	0.96732	0.605392	0.361928
DPEP1	chr16:89679716-89704839	0.666667	0.305825	0.360841
CYP11B2	chr8:143991975-143999259	0.884259	0.525132	0.359127
SEPX1	chr16:1988234-1993294	0.672365	0.31339	0.358974
NR1H2	chr19:50879685-50886267	0.942878	0.584237	0.358641
CYP17A1	chr10:104590288-104597290	0.89391	0.535691	0.358219
IL2RA	chr10:6052657-6104333	0.92674	0.568987	0.357753
CHRNA10	chr11:3686817-3692614	0.813008	0.456763	0.356245
CHRNA4	chr20:61974665-61992695	0.748408	0.392251	0.356157
SCNN1B	chr16:23313591-23392620	0.971919	0.616225	0.355694
ISYNA1	chr19:18545198-18549111	0.643411	0.288014	0.355397
EPHA2	chr1:16450832-16482582	0.934835	0.580007	0.354828
CBS	chr21:44473301-44496472	0.67814	0.324879	0.353261
NEU2	chr2:233897382-233899767	0.911636	0.559055	0.352581
ALOX15	chr17:4534214-4544960	0.926596	0.574158	0.352438
AGXT	chr2:241808162-241818536	0.507209	0.155216	0.351993
HNF4A	chr20:42984441-43060030	0.886804	0.535335	0.35147
ALDH2	chr12:112204346-112247784	0.861004	0.509653	0.351351
CA4	chr17:58227302-58236906	0.481363	0.132055	0.349308
CPA1	chr7:130020290-130027949	0.992063	0.644444	0.347619
GM2A	chr5:150632613-150649953	0.703146	0.355677	0.347469
MAOB	chrX:43625857-43741721	0.845809	0.498401	0.347409
IL2RG	chrX:70327254-70331481	0.997297	0.65045	0.346847
QPRT	chr16:29690441-29709314	0.775168	0.428412	0.346756
CCBL1	chr9:131595392-131644354	0.829787	0.483058	0.34673
ACSBG1	chr15:78463187-78526899	0.945747	0.59954	0.346207
LGALS3	chr14:55595935-55612148	0.729665	0.383971	0.345694
ALDH1A3	chr15:101420009-101456830	0.97206	0.626381	0.345679
ACADS	chr12:121163571-121177811	0.841808	0.496368	0.34544
HSD17B3	chr9:98997589-99064434	0.853162	0.508039	0.345123
ACY3	chr11:67410026-67418130	0.759375	0.414583	0.344792
PDGFRB	chr5:149493402-149535422	0.919301	0.57573	0.343571
SLC12A3	chr16:56899119-56949762	0.903653	0.560621	0.343033
DNASE1	chr16:3702940-3708096	0.808009	0.465253	0.342756
DCI	chr16:2289873-2301602	0.341034	0	0.341034
EPOR	chr19:11487881-11495018	0.943026	0.602489	0.340537
CTSF	chr11:66330935-66336047	0.73677	0.396564	0.340206
NDUFA11	chr19:5891287-5904024	0.4525	0.1125	0.34
GLP1R	chr6:39016557-39055520	0.913793	0.573994	0.339799
SIRT3	chr11:215030-236362	0.78	0.441667	0.338333
RXRA	chr9:137218316-137332431	0.892009	0.554356	0.337653
CLPS	chr6:35762760-35765102	0.412979	0.0766962	0.336283
CRB2	chr9:126118448-126141032	0.646449	0.311042	0.335407
F10	chr13:113777113-113803843	0.888889	0.553511	0.335378
CTSH	chr15:79214092-79237420	0.868056	0.532738	0.335317
MYL12A	chr18:3247528-3256234	1	0.664729	0.335271
NDUFAB1	chr16:23592335-23607639	0.96603	0.632696	0.333333
MAPK12	chr22:50691331-50700089	0.59058	0.258152	0.332428
TYMP	chr22:50964182-50968514	0.540373	0.20842	0.331953
TGM3	chr20:2276613-2321725	0.832853	0.501441	0.331412
KCNK6	chr19:38810484-38819649	0.728238	0.397028	0.33121
HPN	chr19:35531410-35557477	0.91547	0.58453	0.330941
CCND1	chr11:69455873-69469242	0.927928	0.597973	0.329955
COX7A1	chr19:36641824-36643771	0.483333	0.154167	0.329167
SLC6A3	chr5:1392905-1445543	0.757917	0.428878	0.329039
PIK3CD	chr1:9711790-9789172	0.94386	0.615311	0.328549
ABCC3	chr17:48712218-48769063	0.916667	0.590831	0.325835
UQCRC1	chr3:48636432-48647098	0.871795	0.546085	0.32571
PGAM2	chr7:44102326-44105186	0.985564	0.660105	0.325459
ACE	chr17:61554422-61575741	0.851456	0.526214	0.325243
SYN1	chrX:47431300-47479256	0.524079	0.199717	0.324363
SLC16A5	chr17:73084055-73102248	0.901845	0.577734	0.324111
SLCO4A1	chr20:61273797-61303647	0.65929	0.335639	0.323651
PTGER1	chr19:14583278-14586174	0.323408	0	0.323408
SMO	chr7:128828713-128853385	0.912437	0.590102	0.322335
VTN	chr17:26694299-26697373	0.792624	0.47112	0.321503
FABP5	chr8:82192785-82197008	0.914216	0.593137	0.321078
LDLR	chr19:11200038-11244505	0.793651	0.472706	0.320945
PTK2B	chr8:27168999-27316903	0.938944	0.618152	0.320792
MAPK8IP1	chr11:45907202-45928016	0.84176	0.521536	0.320225
SERPINA6	chr14:94770585-94789688	0.913793	0.593596	0.320197
SLC46A1	chr17:26721661-26733228	0.934106	0.614048	0.320058
GNMT	chr6:42928500-42931618	0.698198	0.378378	0.31982
ECE1	chr1:21543740-21672034	0.893089	0.573577	0.319512
PRNP	chr20:4666797-4682234	1	0.681102	0.318898
PLA2G2D	chr1:20438434-20446008	0.678082	0.360731	0.317352
LIG1	chr19:48618703-48673560	0.88587	0.568841	0.317029
PRG2	chr11:57154834-57158130	0.653214	0.336323	0.316891
UGT3A1	chr5:35953191-36001130	0.938182	0.621818	0.316364
RENBP	chrX:153200722-153210232	0.563863	0.248442	0.315421
SLC13A2	chr17:26800664-26824798	0.803738	0.488577	0.315161
PTGER3	chr1:71318036-71513491	0.859973	0.545765	0.314208
ADCY5	chr3:123003399-123167392	0.815108	0.501321	0.313788
F2	chr11:46740743-46761056	0.826645	0.513109	0.313537
NPR1	chr1:153651164-153666468	0.930634	0.617389	0.313245
ASGR2	chr17:7004641-7018128	0.752137	0.439103	0.313034
TFF2	chr21:43766467-43771208	0.474359	0.161538	0.312821
NDUFA2	chr5:140024948-140027370	0.928793	0.616099	0.312693
AMHR2	chr12:53817639-53825318	0.962253	0.650407	0.311847
LCN9	chr9:138555168-138557755	0.557252	0.246183	0.311069
TGM1	chr14:24718320-24732416	0.969845	0.659332	0.310513
TPI1	chr12:6976584-6980110	0.974448	0.664344	0.310105
ADSSL1	chr14:105190534-105213647	0.666077	0.356342	0.309735
TRAPPC6A	chr19:45666186-45681485	0.45977	0.151341	0.308429
GHRHR	chr7:31003636-31019146	0.878931	0.570755	0.308176
MMAB	chr12:109991521-110011358	0.77822	0.471448	0.306773
SLC18A1	chr8:20002366-20040717	0.945501	0.639417	0.306084
PRKCD	chr3:53195223-53226733	0.977843	0.673067	0.304776
MYL6B	chr12:56546335-56551771	1	0.695375	0.304625
RPIA	chr2:88991176-89050452	0.855769	0.55235	0.303419
CHI3L1	chr1:203148059-203155922	0.899306	0.596354	0.302951
CSF3R	chr1:36931644-36948915	0.889507	0.586578	0.302929
PCYT1B	chrX:24576204-24690979	0.920398	0.618574	0.301824
RBP5	chr12:7276280-7281466	0.970588	0.669118	0.301471
GNLY	chr2:85921414-85925875	0.323596	0.0224719	0.301124
MGMT	chr10:131265454-131565783	0.702929	0.403068	0.299861
NPY	chr7:24323807-24331484	0.982993	0.683673	0.29932
FBP1	chr9:97365421-97402531	0.678466	0.380531	0.297935
GSN	chr9:124030380-124095120	0.871471	0.575643	0.295828
GCK	chr7:44183870-44229022	0.934812	0.639113	0.295699
SNRPA	chr19:41256759-41271297	0.910483	0.614841	0.295642
PC	chr11:66615997-66725847	0.978513	0.68363	0.294883
ADA	chr20:43248163-43280376	0.95696	0.663004	0.293956
ADRA2A	chr10:112836790-112840662	0.734621	0.441345	0.293276
PFN1	chr17:4848947-4851825	0.981087	0.687943	0.293144
PRKAB1	chr12:120105761-120119429	0.809348	0.516605	0.292743
FURIN	chr15:91411885-91426687	0.993291	0.701048	0.292243
MAOA	chrX:43515409-43606068	0.969066	0.677399	0.291667
DHRS3	chr1:12627939-12677820	0.973597	0.682068	0.291529
MAT1A	chr10:82031576-82049434	0.936869	0.645623	0.291246
CHRNA2	chr8:27317278-27336813	0.942767	0.652201	0.290566
AURKB	chr17:8108049-8113883	0.973913	0.684058	0.289855
ERBB2	chr17:37844393-37884915	0.972399	0.68259	0.289809
SSTR5	chr16:1122756-1131454	0.89589	0.608219	0.287671
DNMT1	chr19:10244022-10305755	0.882017	0.594611	0.287406
CLCNKA	chr1:16348486-16360545	0.758721	0.471899	0.286822
PLA2G2E	chr1:20246800-20250110	0.666667	0.379953	0.286713
OPRL1	chr20:62711488-62731996	0.962264	0.675651	0.286613
PGR	chr11:100900355-101000544	0.813704	0.52748	0.286224
GSG2	chr17:3627197-3629992	0.782645	0.496871	0.285774
CA1	chr8:86240458-86290342	0.98855	0.703562	0.284987
BPI	chr20:36932552-36965905	0.693306	0.40847	0.284836
HS3ST1	chr4:11399988-11430537	1	0.715368	0.284632
PTH1R	chr3:46919236-46945289	0.918631	0.634119	0.284512
FAAH	chr1:46859939-46879520	0.854598	0.570115	0.284483
AVPR1A	chr12:63540216-63546590	0.984885	0.700875	0.28401
CARS	chr11:3022152-3078681	0.905751	0.622204	0.283546
HTR6	chr1:19991780-20006055	0.851096	0.567649	0.283447
FAH	chr15:80445341-80478682	0.868254	0.584921	0.283333
ALOX5	chr10:45869629-45941563	0.916543	0.63358	0.282963
STAT5B	chr17:40351195-40428424	0.985618	0.703469	0.282149
ABCC11	chr16:48200822-48269088	0.899735	0.61798	0.281755
PLD2	chr17:4710421-4726727	0.956817	0.675232	0.281585
P4HTM	chr3:49027341-49044581	0.879433	0.598109	0.281324
SLC7A1	chr13:30083551-30169825	0.947619	0.666667	0.280952
AZGP1	chr7:99564350-99573735	0.934225	0.653289	0.280936
CCKBR	chr11:6280966-6293356	0.953869	0.673363	0.280506
PPARD	chr6:35310335-35395968	0.990349	0.710468	0.279881
SCGB1A1	chr11:62186507-62190678	0.278986	0	0.278986
CA3	chr8:86351056-86361267	0.956577	0.678161	0.278416
PYGM	chr11:64513861-64528187	0.978648	0.701858	0.276789
SLC10A1	chr14:70242552-70264006	0.962857	0.686667	0.27619
CSK	chr15:75074425-75095539	0.964523	0.68884	0.275684
EPN1	chr19:56186561-56207133	0.602229	0.327035	0.275194
NDUFA7	chr19:8376234-8386280	0.704678	0.429825	0.274854
MMP17	chr12:132312941-132336316	0.470199	0.195364	0.274834
PAFAH1B3	chr19:42801185-42806952	1	0.725575	0.274425
CRAT	chr9:131857073-131873070	0.906433	0.632111	0.274322
PHGDH	chr1:120254419-120286849	0.979401	0.705368	0.274032
FGFR3	chr4:1795039-1810599	0.517496	0.244557	0.272939
CHRNB1	chr17:7348406-7360932	1	0.727092	0.272908
MCFD2	chr2:47129009-47168994	1	0.727955	0.272045
AGXT2L2	chr5:177635540-177659803	0.912786	0.640798	0.271988
DBI	chr2:120124504-120130122	0.630824	0.360215	0.270609
FPR1	chr19:52249023-52255150	0.818613	0.548908	0.269706
DDAH1	chr1:85784168-86044046	0.879953	0.610723	0.269231
SMOX	chr20:4129450-4168369	0.990899	0.721843	0.269056
ICAM1	chr19:10381517-10397291	0.468418	0.1995	0.268918
EPHX2	chr8:27348645-27402486	0.778177	0.510192	0.267986
NPC1L1	chr7:44552135-44580914	0.854167	0.586765	0.267402
CKB	chr14:103985996-103989170	0.430192	0.163176	0.267016
SYTL4	chrX:99929489-99987135	0.985615	0.71875	0.266865
PADI1	chr1:17531621-17572501	0.828313	0.562249	0.266064
CYP11B1	chr8:143953773-143961236	0.986111	0.720238	0.265873
ALDH3B1	chr11:67776048-67796743	0.67735	0.411681	0.26567
GPD1	chr12:50497801-50505095	0.991429	0.726667	0.264762
PRSS8	chr16:31142754-31147151	0.864341	0.599806	0.264535
PYGB	chr20:25228706-25278648	0.973144	0.708926	0.264218
RBP4	chr10:95351593-95360993	0.958746	0.694719	0.264026
ITGAL	chr16:30483983-30534506	0.927128	0.663251	0.263877
PFAS	chr17:8152596-8173809	0.923077	0.659447	0.26363
NEIL1	chr15:75639331-75647588	0.748508	0.485081	0.263427
PAEP	chr9:138453604-138458622	0.412523	0.149171	0.263352
CHAT	chr10:50817141-50873150	0.870573	0.607346	0.263227
DHCR7	chr11:71145457-71159477	0.810924	0.548319	0.262605
PLAU	chr10:75670862-75677258	0.876692	0.615038	0.261654
RBP3	chr10:48381487-48390991	0.977564	0.716613	0.260951
CDK6	chr7:92234235-92465941	1	0.740061	0.259939
CACNA1H	chr16:1203241-1271772	0.490371	0.230671	0.2597
CTH	chr1:70876901-70905534	0.844007	0.584565	0.259442
IL11RA	chr9:34652182-34661884	0.981932	0.723488	0.258445
DCPS	chr11:126173647-126215644	0.942801	0.684418	0.258383
GLP2R	chr17:9729381-9793022	0.962696	0.705174	0.257521
ALPPL2	chr2:233271552-233275424	0.478424	0.221388	0.257036
KCNH6	chr17:61600695-61626338	0.981575	0.724958	0.256616
SLC22A1	chr6:160542863-160579750	0.802402	0.545946	0.256456
TGM7	chr15:43568479-43594453	0.922644	0.666667	0.255977
BGLAP	chr1:156211951-156213112	0.821782	0.567657	0.254125
SLC15A1	chr13:99336055-99404929	0.813822	0.559944	0.253879
ALPL	chr1:21835858-21904905	0.974603	0.72127	0.253333
PPP2R1A	chr19:52693055-52729678	0.984746	0.732203	0.252542
SLC5A6	chr2:27422455-27435175	0.890461	0.639937	0.250524
FTL	chr19:49468566-49470136	1	0.75	0.25
MDH2	chr7:75677393-75695930	0.825959	0.577188	0.248771
FADS2	chr11:61595713-61634825	0.939326	0.690637	0.248689
PRDX2	chr19:12907634-12912694	0.819246	0.570871	0.248375
H6PD	chr1:9294863-9331394	0.99032	0.742003	0.248316
TUB	chr11:8060180-8127654	0.938515	0.690255	0.24826
LGALS2	chr22:37966253-37976024	0.862155	0.614035	0.24812
OAS1	chr12:113344739-113357712	0.915	0.667857	0.247143
ABCA3	chr16:2325879-2390747	0.888954	0.642033	0.246921
SLC6A7	chr5:149569520-149590635	0.927263	0.680795	0.246468
IMPDH1	chr7:128032331-128050036	0.867696	0.621279	0.246417
SCLY	chr2:238969632-239008054	0.830344	0.584454	0.245889
CBR1	chr21:37442285-37445462	0.88729	0.641487	0.245803
LTF	chr3:46477496-46506395	0.658228	0.412564	0.245663
TBXAS1	chr7:139478047-139720125	0.878944	0.633391	0.245554
ADRA2B	chr2:96778623-96781888	0.96503	0.719494	0.245536
VDR	chr12:48235320-48298814	0.977414	0.732087	0.245327
CPT2	chr1:53662101-53679869	0.991907	0.746586	0.245321
PSAP	chr10:73576055-73611082	0.972275	0.727158	0.245117
CYP1A1	chr15:75011883-75017877	0.958415	0.71345	0.244964
CACNB1	chr17:37329709-37353901	0.959164	0.715119	0.244045
RARA	chr17:38465423-38513895	0.871778	0.628222	0.243557
GCDH	chr19:13001974-13010783	0.812638	0.569434	0.243204
SLC7A9	chr19:33321419-33360683	0.761612	0.518443	0.243169
GPT2	chr16:46918308-46965201	0.928117	0.685115	0.243003
COL1A1	chr17:48261457-48279000	0.922867	0.680091	0.242776
CALR	chr19:13049414-13055304	1	0.757576	0.242424
CACNA1I	chr22:39966758-40085740	0.732914	0.490857	0.242056
FADS1	chr11:61567097-61584529	0.818725	0.577025	0.2417
NDUFA9	chr12:4758264-4796720	0.783069	0.541446	0.241623
POLE	chr12:133200348-133263945	0.934412	0.693193	0.241218
PADI3	chr1:17575593-17610727	0.968421	0.72782	0.240602
NAGK	chr2:71295408-71305998	0.85763	0.617221	0.240409
REN	chr1:204123944-204135465	0.976249	0.736282	0.239967
FDPS	chr1:155278539-155290457	0.988889	0.749206	0.239683
IGFBP7	chr4:57897244-57976539	0.647821	0.409894	0.237927
KCNJ11	chr11:17406796-17410878	1	0.762148	0.237852
NDUFA10	chr2:240896789-240964819	0.433521	0.195693	0.237828
SLC12A4	chr16:67977377-68002597	0.890167	0.653249	0.236918
GSTK1	chr7:142960522-142966222	0.836278	0.601885	0.234393
INSR	chr19:7112266-7294011	0.96698	0.732948	0.234032
DHODH	chr16:72042643-72058955	0.765993	0.531987	0.234007
NCAN	chr19:19322782-19363061	0.891831	0.658346	0.233485
AHCY	chr20:32868071-32899608	0.985373	0.752117	0.233256
AMBP	chr9:116822408-116840752	0.855524	0.622285	0.233239
ASNA1	chr19:12848306-12859137	1	0.766953	0.233047
NT5E	chr6:86159302-86205498	0.975072	0.742029	0.233043
SDC2	chr8:97505882-97624037	1	0.767327	0.232673
PTPRE	chr10:129705325-129884164	0.97942	0.74696	0.23246
CD247	chr1:167399877-167487847	0.858586	0.626263	0.232323
MAN1B1	chr9:139981417-140003639	0.689524	0.457619	0.231905
ALDH1L1	chr3:125822408-125899485	0.86674	0.634921	0.23182
CTDSP1	chr2:219264478-219270664	0.882952	0.651399	0.231552
SLC4A5	chr2:74443369-74570534	0.956356	0.724956	0.2314
NDUFA4L2	chr12:57628686-57634475	0.44697	0.215909	0.231061
ABP1	chr7:150549573-150558379	0.956117	0.725177	0.23094
SEC14L4	chr22:30884898-30901698	0.785773	0.555192	0.230581
GLIPR2	chr9:36136742-36163903	0.972043	0.741935	0.230108
GLO1	chr6:38643702-38670952	1	0.771171	0.228829
PSMB1	chr6:170844204-170862417	0.904959	0.676309	0.22865
CCL5	chr17:34198496-34207377	0.952899	0.724638	0.228261
PGLYRP3	chr1:153270338-153283194	1	0.77193	0.22807
HAL	chr12:96367142-96390071	0.944782	0.716819	0.227964
FHIT	chr3:59735036-61237133	0.887387	0.65991	0.227477
NOS1	chr12:117648777-117799607	0.968873	0.741928	0.226945
KAT2A	chr17:40265129-40273382	0.854415	0.629276	0.225139
IGF2R	chr6:160390131-160527583	0.877207	0.652087	0.22512
PADI6	chr1:17698741-17728195	0.878236	0.653883	0.224353
ASPA	chr17:3377404-3402700	0.916136	0.692144	0.223992
TRPM8	chr2:234826043-234928166	0.980694	0.757768	0.222926
LCN2	chr9:130911732-130915734	0.713568	0.490787	0.222781
ADORA2A	chr22:24823530-24838325	0.991929	0.769169	0.22276
ADRBK1	chr11:67033905-67054029	0.728986	0.50628	0.222705
SEC14L3	chr22:30855216-30868034	1	0.778055	0.221945
RBP1	chr3:139236276-139258671	0.663609	0.441896	0.221713
HTR3A	chr11:113845797-113861034	0.935791	0.714558	0.221233
ABCC8	chr11:17414432-17498449	0.889591	0.668774	0.220818
SLC22A5	chr5:131705401-131731306	1	0.780167	0.219833
CLCN2	chr3:184063976-184079391	0.989618	0.770115	0.219503
AVPR1B	chr1:206224283-206231482	0.937255	0.718431	0.218824
SERPINE1	chr7:100770379-100782547	0.941274	0.722911	0.218362
PHYH	chr10:13319796-13342130	0.807276	0.588987	0.218289
TGM6	chr20:2361554-2413399	0.905233	0.688355	0.216879
IL1B	chr2:113587337-113594356	0.708642	0.492593	0.216049
SLC1A6	chr19:15060991-15083730	0.859587	0.644248	0.215339
B3GAT3	chr11:62382768-62389448	0.861111	0.645833	0.215278
ACSS1	chr20:24986873-25039616	0.864734	0.650725	0.21401
SLC44A2	chr19:10713121-10755235	0.906599	0.695167	0.211431
CD3D	chr11:118209789-118213459	1	0.78876	0.21124
NDUFB1	chr14:92582468-92588153	0.654088	0.443396	0.210692
ISG20	chr15:89182039-89198879	1	0.789377	0.210623
MMP25	chr16:3096682-3110724	0.497928	0.287744	0.210184
SLC1A4	chr2:65215579-65251000	0.88055	0.670419	0.210131
RPL8	chr8:146015154-146017805	0.985788	0.776486	0.209302
FGF2	chr4:123747863-123819390	0.516724	0.307958	0.208766
CACNA1G	chr17:48638449-48704542	0.934603	0.727064	0.20754
PADI2	chr1:17393256-17445948	0.912913	0.705706	0.207207
NAGA	chr22:42454338-42466846	0.966828	0.759709	0.20712
GABRE	chrX:151121596-151143151	0.861275	0.654832	0.206443
GLTP	chr12:110288748-110318293	1	0.793651	0.206349
L3MBTL1	chr20:42136320-42170534	0.8385	0.632606	0.205894
HCK	chr20:30639991-30689657	0.932407	0.727732	0.204675
GLT6D1	chr9:138515502-138531386	0.8929	0.688327	0.204573
NME1	chr17:49230920-49239450	0.838951	0.634831	0.20412
CACNA2D2	chr3:50400231-50540892	0.833189	0.629662	0.203527
CYP4B1	chr1:47264670-47285021	0.933073	0.729695	0.203379
IL6R	chr1:154377669-154440188	0.776119	0.573561	0.202559
ESR1	chr6:152011631-152424408	1	0.797539	0.202461
MMP21	chr10:127455027-127464390	0.687135	0.48538	0.201754
BAG1	chr9:33252470-33264759	0.733141	0.531792	0.201349
GPX3	chr5:150399999-150408554	0.935389	0.734214	0.201175
HSD17B2	chr16:82068858-82132139	0.869416	0.668385	0.201031
CSAD	chr12:53551447-53574430	0.783749	0.582853	0.200896
KRT7	chr12:52626954-52642709	0.799291	0.598582	0.200709
ARPC2	chr2:219081874-219119071	0.998893	0.79845	0.200443
NDUFB10	chr16:2009517-2011976	0.200385	0	0.200385
MMP24	chr20:33814539-33864804	0.873065	0.672859	0.200206
GRIN2D	chr19:48898132-48948188	0.573174	0.372974	0.200199
MMP3	chr11:102706528-102714342	0.972106	0.772664	0.199442
NDUFS5	chr1:39491967-39500308	0.872274	0.672897	0.199377
SLC13A1	chr7:122753588-122840025	1	0.802013	0.197987
CACNA1S	chr1:201008640-201081694	0.965137	0.767876	0.197261
GAPDHS	chr19:36024314-36036221	0.703341	0.506112	0.197229
ACCS	chr11:44087729-44105569	0.84595	0.648738	0.197211
SPR	chr2:73114512-73119289	0.804071	0.60687	0.197201
SCPEP1	chr17:55055468-55084129	0.919058	0.72259	0.196468
KLK1	chr19:51322404-51327043	0.74398	0.547529	0.196451
FCGR3A	chr1:161511551-161520413	0.893471	0.697595	0.195876
P4HB	chr17:79801034-79818544	0.840864	0.645711	0.195154
PDE6H	chr12:15125956-15134799	0.896825	0.702381	0.194444
NDUFC2	chr11:77779396-77791265	0.733333	0.538889	0.194444
PTGER2	chr14:52781016-52795322	1	0.805942	0.194058
ADCYAP1	chr18:904944-912173	0.751412	0.557439	0.193974
LALBA	chr12:48961467-48963829	1	0.806527	0.193473
MMP26	chr11:5009424-5013659	0.867684	0.6743	0.193384
CAMLG	chr5:134074206-134087843	1	0.806958	0.193042
CYP1A2	chr15:75041184-75048941	0.842037	0.649259	0.192779
FGB	chr4:155484132-155493915	0.965447	0.773035	0.192412
SCARB1	chr12:125262174-125348519	0.827879	0.635758	0.192121
ACO2	chr22:41865129-41924993	0.934699	0.743064	0.191635
ARPC4	chr3:9834227-9848789	0.988166	0.796844	0.191321
PRKAB2	chr1:146626685-146644129	1	0.809524	0.190476
COX4I1	chr16:85833196-85840607	1	0.809804	0.190196
DDC	chr7:50526134-50633154	0.945253	0.75745	0.187803
CEL	chr9:135937365-135947248	0.490533	0.30295	0.187583
SRM	chr1:11114649-11120091	0.613861	0.426843	0.187019
PDK4	chr7:95212809-95225925	0.997573	0.81068	0.186893
GABBR2	chr9:101050364-101471479	0.881104	0.694268	0.186837
TLR9	chr3:52255098-52260179	0.953533	0.767344	0.186189
TREM1	chr6:41243712-41254457	0.324823	0.139007	0.185816
SERPINB6	chr6:2948393-2972399	0.956676	0.770999	0.185676
CHIT1	chr1:203185207-203198860	0.852962	0.66738	0.185582
LMAN1	chr18:56995056-57026508	0.930855	0.745597	0.185258
SLC28A3	chr9:86893092-86983413	0.953757	0.768786	0.184971
SLCO4C1	chr5:101569692-101632253	0.948506	0.764138	0.184368
CHRNB4	chr15:78916636-78933587	0.914496	0.730795	0.183701
RLBP1	chr15:89753098-89764922	0.983229	0.79979	0.183438
CACNA1B	chr9:140772241-141019076	0.815812	0.632764	0.183048
BDKRB2	chr14:96671135-96710666	0.984694	0.801871	0.182823
DARS	chr2:136664254-136743222	0.97676	0.794157	0.182603
CYTH2	chr19:48972465-48985571	0.958437	0.776392	0.182045
CYC1	chr8:145149960-145152428	0.791411	0.609407	0.182004
CYP24A1	chr20:52769988-52790516	0.926861	0.744984	0.181877
BCKDK	chr16:31119662-31124112	0.936444	0.754626	0.181818
FABP6	chr5:159614374-159665729	0.861423	0.679775	0.181648
NR1H3	chr11:47270449-47290401	0.942708	0.761161	0.181548
DGKG	chr3:185864990-186080023	0.97138	0.790404	0.180976
SYK	chr9:93564012-93660842	0.98847	0.808176	0.180294
ALDH7A1	chr5:125878918-125931082	0.988889	0.808642	0.180247
PF4	chr4:74846796-74847715	0.702614	0.522876	0.179739
ASS1	chr9:133320094-133376661	0.903955	0.724778	0.179177
KCNH2	chr7:150642049-150675014	0.66295	0.484055	0.178896
CYGB	chr17:74523440-74533782	0.636998	0.458988	0.17801
CACNG1	chr17:65040706-65052911	0.944694	0.766816	0.177877
SLC6A9	chr1:44462155-44497134	0.977685	0.800558	0.177127
B4GALT2	chr1:44444866-44456840	0.958892	0.781948	0.176944
SLC18A2	chr10:119000584-119038941	0.958576	0.781877	0.176699
GPR109B	chr12:123199303-123201439	0.359966	0.184708	0.175258
RFK	chr9:79000433-79009444	1	0.824786	0.175214
RETSAT	chr2:85569078-85581821	0.923622	0.749045	0.174577
ACCN2	chr12:50451487-50477394	1	0.825507	0.174493
SLC47A1	chr17:19437167-19482346	0.849387	0.675423	0.173964
ABAT	chr16:8768444-8878432	0.90153	0.727878	0.173653
SLC13A3	chr20:45186462-45313124	0.914317	0.741294	0.173024
ADC	chr1:33546714-33585995	0.994939	0.822126	0.172813
PCCB	chr3:135969167-136049013	0.943452	0.770833	0.172619
PCYT1A	chr3:195965253-196014584	0.788949	0.616848	0.172101
SULT2A1	chr19:48373723-48389654	0.602564	0.431235	0.171329
GRM4	chr6:33989628-34101443	0.980285	0.809054	0.17123
CYP27A1	chr2:219646472-219680016	0.95614	0.785088	0.171053
NDST1	chr5:149887674-149937773	0.981125	0.810117	0.171008
FOS	chr14:75745481-75748937	0.992126	0.821522	0.170604
CXCR1	chr2:219027568-219031716	0.818613	0.648623	0.169991
GGH	chr8:63927639-63951610	0.83908	0.669801	0.169279
OPRK1	chr8:54138276-54164194	0.943132	0.775153	0.167979
PSMA7	chr20:60711791-60718474	0.871486	0.70415	0.167336
COL3A1	chr2:189839099-189877472	0.950466	0.783913	0.166553
KAT5	chr11:65479489-65487075	1	0.833638	0.166362
GBA	chr1:155204239-155214653	0.970826	0.804469	0.166356
PARP3	chr3:51976361-51982883	0.903266	0.737523	0.165742
PTGIS	chr20:48120411-48184707	0.801065	0.635396	0.165669
NMNAT3	chr3:139279033-139396840	0.973765	0.808642	0.165123
PYCR2	chr1:226107580-226111965	0.990654	0.825545	0.165109
HS3ST3A1	chr17:13399006-13505244	0.674038	0.509419	0.164619
PRDX5	chr11:64085569-64089283	0.734884	0.570543	0.164341
PET112L	chr4:152591809-152682175	0.908602	0.744325	0.164277
CCNA2	chr4:122737599-122745088	1	0.836028	0.163972
GSTT2	chr22:24299601-24326106	0.392517	0.228571	0.163946
NISCH	chr3:52489524-52527088	0.966556	0.803101	0.163455
HDAC8	chrX:71549366-71792953	0.912541	0.749175	0.163366
TNNC1	chr3:52485107-52488057	0.997942	0.835391	0.162551
SLC25A32	chr8:104410866-104427468	1	0.837553	0.162447
GSS	chr20:33516236-33543601	0.982456	0.820351	0.162105
CYB5A	chr18:71920527-71959221	0.876812	0.714976	0.161836
UNG	chr12:109535415-109548798	0.694365	0.532951	0.161414
PGGT1B	chr5:114546527-114598569	1	0.838624	0.161376
SAT1	chrX:23801275-23804327	1	0.839147	0.160853
COX7B	chrX:77154961-77160881	0.979424	0.81893	0.160494
GAD2	chr10:26505236-26593491	0.987486	0.827076	0.16041
HMOX1	chr22:35777060-35790207	1	0.84083	0.15917
KCNN3	chr1:154679915-154842754	0.99187	0.833333	0.158537
ABL1	chr9:133589268-133763062	0.975914	0.817512	0.158402
TLL2	chr10:98124363-98273683	0.957349	0.799541	0.157808
PPCDC	chr15:75315927-75343067	0.995122	0.837398	0.157724
GCSH	chr16:81115552-81129980	0.691571	0.534483	0.157088
CYP11A1	chr15:74630103-74660081	0.959132	0.802682	0.15645
PDE6G	chr17:79617489-79623607	0.810606	0.655303	0.155303
ERN1	chr17:62120390-62207502	0.956374	0.801977	0.154397
CAMK1D	chr10:12391583-12871733	0.919531	0.765298	0.154233
CHRNA7	chr15:32322691-32462384	0.793233	0.639098	0.154135
SLC6A5	chr11:20620946-20676610	0.984127	0.830409	0.153718
EPX	chr17:56270089-56282535	0.935289	0.782123	0.153166
PNLIP	chr10:118305428-118327367	0.922031	0.768956	0.153076
IKBKB	chr8:42128820-42190171	0.925676	0.772655	0.153021
JUN	chr1:59246463-59249785	0.944779	0.793173	0.151606
SLC25A10	chr17:79679371-79688042	0.460648	0.310185	0.150463
WARS	chr14:100800125-100842680	0.946328	0.795904	0.150424
CFL1	chr11:65622285-65625804	0.994012	0.844311	0.149701
IFNG	chr12:68548550-68553521	0.932136	0.782435	0.149701
RABGGTA	chr14:24734744-24740803	0.923122	0.773474	0.149648
GNAT1	chr3:50229043-50235129	0.978158	0.82906	0.149098
PTPN1	chr20:49126891-49201086	0.940367	0.791284	0.149083
CD33	chr19:51728335-51743274	0.592391	0.443841	0.148551
PSMB5	chr14:23495060-23504429	0.903079	0.754846	0.148233
PRKAR2B	chr7:106685178-106802256	0.895784	0.747812	0.147971
ALDOA	chr16:30064491-30081735	1	0.852055	0.147945
SOAT2	chr12:53497274-53518323	0.759082	0.611217	0.147865
STMN4	chr8:27093814-27115903	0.980031	0.832565	0.147465
PDE3A	chr12:20522197-20833881	0.996789	0.849387	0.147402
INPP5B	chr1:38326369-38412729	0.950036	0.802699	0.147338
PDE3B	chr11:14665269-14893604	0.908356	0.761605	0.146751
GLDC	chr9:6532464-6645692	0.926216	0.780281	0.145935
ELSPBP1	chr19:48497908-48528410	0.885417	0.739583	0.145833
HK1	chr10:71029756-71161637	0.924554	0.778807	0.145748
PAH	chr12:103232104-103311381	0.985283	0.839588	0.145695
GABRD	chr1:1950768-1962192	0.50184	0.356144	0.145695
ANXA2	chr15:60639350-60690185	0.89851	0.753259	0.145251
GRID1	chr10:87359312-88126250	0.966667	0.821452	0.145215
POLA2	chr11:65029432-65065088	0.899277	0.754591	0.144686
NNMT	chr11:114166535-114183238	0.998742	0.854088	0.144654
STS	chrX:7137472-7272682	0.913813	0.769406	0.144406
AOC3	chr17:41003201-41010140	0.983421	0.839442	0.143979
GNAI1	chr7:79764140-79848725	0.906103	0.762441	0.143662
ATP6V1B2	chr8:20054704-20079207	0.985677	0.842448	0.143229
CAMK2G	chr10:75572259-75634343	0.963214	0.820034	0.143181
PRODH	chr22:18900287-18924066	0.543539	0.400998	0.14254
MOCOS	chr18:33767480-33848685	0.907012	0.764904	0.142107
SLC3A1	chr2:44502597-44547962	0.993197	0.851312	0.141885
PANX1	chr11:93862094-93915137	1	0.858704	0.141296
SLCO3A1	chr15:92396938-92715665	0.879513	0.738267	0.141245
CARS2	chr13:111293757-111358480	0.621829	0.480826	0.141003
CD1D	chr1:158149737-158156216	0.969246	0.828373	0.140873
SLC6A8	chrX:152953752-152962048	0.573375	0.432914	0.140461
GZMB	chr14:25100161-25103432	0.606183	0.466398	0.139785
SLCO2A1	chr3:133651540-133748920	0.938406	0.798654	0.139752
PDE4C	chr19:18318771-18359010	0.493217	0.353611	0.139606
FABP3	chr1:31838100-31845923	1	0.860697	0.139303
MMP14	chr14:23305793-23316803	0.984563	0.845626	0.138937
TK2	chr16:66541906-66584315	0.800965	0.662244	0.138721
TP53	chr17:7571720-7590863	0.798892	0.660333	0.138559
CAMK4	chr5:110560082-110820748	0.975387	0.83685	0.138537
GMPR	chr6:16238811-16295780	0.857418	0.719653	0.137765
CREBBP	chr16:3775056-3930121	0.959612	0.82194	0.137672
PLAUR	chr19:44150248-44174502	0.751818	0.614545	0.137273
CMPK1	chr1:47799469-47844511	0.887918	0.751092	0.136827
CDH5	chr16:66400525-66438689	0.836943	0.700637	0.136306
TRAPPC3	chr1:36602173-36615067	1	0.86372	0.13628
CD3E	chr11:118175295-118186890	0.475962	0.339744	0.136218
BPHL	chr6:3118926-3153432	0.76484	0.628995	0.135845
HLCS	chr21:38123189-38362536	0.971573	0.835855	0.135718
CYSLTR2	chr13:49280951-49283498	0.901057	0.76561	0.135447
SFTPD	chr10:81697496-81708861	0.944149	0.809397	0.134752
RNASE3	chr14:21359562-21360507	1	0.865424	0.134576
NDUFV3	chr21:44313378-44329773	0.889592	0.755274	0.134318
PTGDR	chr14:52734431-52743442	0.902778	0.768519	0.134259
QARS	chr3:49133365-49142171	0.968643	0.834622	0.134021
GNPDA1	chr5:141380234-141392620	0.983908	0.850575	0.133333
TAT	chr16:71600754-71610998	0.994139	0.860806	0.133333
SCN5A	chr3:38589553-38691164	0.978349	0.84519	0.13316
HPD	chr12:122277433-122326517	0.857868	0.725042	0.132826
ITGA4	chr2:182321619-182402468	0.937722	0.805098	0.132623
SYT2	chr1:202559725-202679551	0.957937	0.825397	0.13254
SLC25A20	chr3:48894356-48936402	0.995585	0.863135	0.13245
SV2A	chr1:149874872-149889434	0.995514	0.863167	0.132346
DAPK1	chr9:90112756-90323549	0.982763	0.850687	0.132075
RNASE1	chr14:21269515-21271036	0.728238	0.596603	0.131635
ADSS	chr1:244571796-244615413	0.911014	0.779723	0.131291
SLC29A1	chr6:44187242-44201888	0.990518	0.859956	0.130562
SDF2	chr17:26975607-26988933	1	0.869497	0.130503
FGFR1	chr8:38268656-38326352	0.959393	0.829222	0.130171
IGF1R	chr15:99192761-99507759	0.990497	0.860624	0.129873
PLA2G1B	chr12:120759914-120765592	0.861298	0.731544	0.129754
TF	chr3:133464977-133497850	0.826896	0.697186	0.129709
OAZ2	chr15:64979773-64995462	0.964974	0.835377	0.129597
DHRS4	chr14:24422965-24438488	0.890084	0.761051	0.129032
GRIN1	chr9:140033609-140063214	0.554764	0.425907	0.128857
KCNK1	chr1:233749750-233808258	0.754698	0.626113	0.128586
SERPINA1	chr14:94843084-94857029	0.809069	0.680986	0.128083
LIG3	chr17:33307517-33332088	0.961738	0.833658	0.12808
HIBADH	chr7:27565059-27702620	0.968348	0.840752	0.127596
PIK3R2	chr19:18264016-18281343	0.372657	0.245085	0.127572
UPP1	chr7:48128355-48148330	0.937835	0.810289	0.127546
SLC7A8	chr14:23594504-23652849	0.999378	0.872512	0.126866
CYP2J2	chr1:60358980-60392423	0.857522	0.730948	0.126574
FCGR2B	chr1:161632905-161648444	0.753483	0.62701	0.126474
SLC12A5	chr20:44650329-44688789	0.942396	0.815956	0.12644
FGA	chr4:155504280-155511897	0.866541	0.740643	0.125898
ACAT2	chr6:160182989-160200087	0.953936	0.828308	0.125628
IMPA1	chr8:82569151-82598589	0.848665	0.723046	0.125618
SLC7A2	chr8:17354597-17428077	0.956132	0.831244	0.124888
GABRG1	chr4:46037787-46126082	0.969957	0.845494	0.124464
LTA4H	chr12:96394611-96429365	0.948802	0.824619	0.124183
HSD17B11	chr4:88257691-88312455	0.871539	0.747508	0.124031
MMP2	chr16:55513081-55540586	0.972306	0.848439	0.123867
DGUOK	chr2:74153953-74186088	0.991607	0.868106	0.123501
BACE1	chr11:117156415-117186972	0.99336	0.870518	0.122842
SAT2	chr17:7529556-7531194	0.769981	0.647173	0.122807
MR1	chr1:181002561-181031074	0.883041	0.760234	0.122807
PDE4A	chr19:10531333-10580307	0.613651	0.490985	0.122666
HTR1D	chr1:23518388-23521222	1	0.877425	0.122575
QPCT	chr2:37571753-37600465	0.940147	0.81768	0.122468
ACSL1	chr4:185676749-185747215	0.920839	0.79876	0.122079
PDE7B	chr6:136172834-136516709	0.896526	0.774575	0.121951
PLK1	chr16:23690201-23701688	1	0.878587	0.121413
ANXA3	chr4:79472742-79531605	0.9393	0.817901	0.121399
AK2	chr1:33473586-33502492	0.993103	0.871724	0.121379
RAC1	chr7:6414126-6443598	0.944969	0.823899	0.121069
MMP10	chr11:102641233-102651359	0.830189	0.709294	0.120894
NARS	chr18:55267894-55289177	0.969642	0.848816	0.120826
B4GALT4	chr3:118930589-118959752	1	0.879227	0.120773
HSD17B6	chr12:57157108-57181574	0.946541	0.825996	0.120545
AMN	chr14:103388993-103397179	0.120411	0	0.120411
DUT	chr15:48623621-48635570	0.67871	0.55871	0.12
C22orf28	chr22:32783562-32808274	0.996706	0.87747	0.119236
PECR	chr2:216903111-216946539	0.73136	0.612939	0.118421
MARS	chr12:57881851-57910433	0.935627	0.81724	0.118387
MMP7	chr11:102391239-102401478	0.96393	0.845771	0.118159
ADRA2C	chr4:3768296-3770253	0.683225	0.565155	0.118071
ABCA6	chr17:67074847-67138015	0.96848	0.850639	0.117841
LCTL	chr15:66840537-66857835	0.957746	0.840376	0.117371
MMP19	chr12:56229214-56236735	0.984938	0.867714	0.117223
KCNQ3	chr8:133141256-133493004	0.813288	0.696067	0.11722
POLB	chr8:42196030-42229313	0.994048	0.876984	0.117063
FECH	chr18:55212073-55253969	0.94031	0.823256	0.117054
ABCC4	chr13:95672083-95953687	0.955506	0.838678	0.116828
LEPREL1	chr3:189674517-189840226	0.771979	0.655383	0.116596
HIF1AN	chr10:102295641-102313681	0.982857	0.866667	0.11619
SIRT5	chr6:13574792-13614785	0.955943	0.840164	0.115779
FST	chr5:52776595-52781904	0.998071	0.882353	0.115718
NDUFS4	chr5:52856465-52979171	0.929924	0.814394	0.11553
POLA1	chrX:24712064-25015102	0.96309	0.847573	0.115516
JAK1	chr1:65298906-65432187	0.997114	0.881674	0.11544
GLYAT	chr11:58476230-58499447	0.84581	0.730726	0.115084
NT5M	chr17:17206680-17250977	0.563319	0.448326	0.114993
CAMK2A	chr5:149599054-149669403	0.955102	0.840136	0.114966
TOP1	chr20:39657462-39753126	0.965187	0.850305	0.114883
CA8	chr8:61101423-61193954	1	0.885452	0.114548
PSMA4	chr15:78832747-78841563	0.996183	0.881679	0.114504
FCER1A	chr1:159259504-159278014	1	0.886305	0.113695
CCKAR	chr4:26483018-26492042	0.982129	0.868687	0.113442
PDK3	chrX:24483344-24568583	0.969649	0.85623	0.113419
COL1A2	chr7:94023873-94060544	0.92514	0.811753	0.113387
SMPD1	chr11:6411644-6416228	0.904536	0.791667	0.112869
RCVRN	chr17:9801027-9808684	1	0.887231	0.112769
ADRBK2	chr22:25960861-26125258	0.925012	0.812288	0.112724
CDK2	chr12:56360556-56366568	0.991081	0.878484	0.112598
PKLR	chr1:155259084-155271225	0.831986	0.719977	0.112009
CA7	chr16:66878282-66888049	0.949686	0.837736	0.11195
SLC6A2	chr16:55689542-55740104	0.953047	0.841658	0.111389
CYP51A1	chr7:91741463-91764059	0.933333	0.822222	0.111111
SLC22A6	chr11:62744069-62752469	0.537234	0.426714	0.11052
SUCLG1	chr2:84650647-84686586	0.947166	0.836695	0.110471
OGDH	chr7:44646121-44748669	0.988892	0.878433	0.11046
ADCY1	chr7:45614125-45762714	0.850893	0.740476	0.110417
FKBP1A	chr20:1349622-1373816	0.850153	0.740061	0.110092
PRKCQ	chr10:6469105-6622238	0.959925	0.850071	0.109854
RRM2B	chr8:103216729-103251346	0.868182	0.758333	0.109848
CYP2R1	chr11:14899556-14913751	0.950199	0.840637	0.109562
ALDH18A1	chr10:97365686-97416567	0.992044	0.882747	0.109296
GCLM	chr1:94352590-94375012	0.94303	0.833939	0.109091
PROCR	chr20:33759774-33765165	0.856346	0.747559	0.108787
GLYATL1	chr11:58710722-58724516	0.806387	0.697605	0.108782
BST1	chr4:15704573-15733796	0.797283	0.68861	0.108673
SRD5A2	chr2:31749656-31806040	0.725131	0.616492	0.108639
CGA	chr6:87795222-87804824	0.461538	0.353276	0.108262
PIK3CG	chr7:106505924-106547592	0.997582	0.889393	0.10819
LGALS1	chr22:38071613-38075809	0.781863	0.67402	0.107843
ATP7B	chr13:52506806-52585630	0.982265	0.874943	0.107322
WARS2	chr1:119573839-119683295	1	0.892986	0.107014
NFS1	chr20:34256611-34287274	0.919214	0.812227	0.106987
ACACB	chr12:109577202-109706030	0.864715	0.757761	0.106954
MSRA	chr8:9911830-10286401	0.743412	0.636616	0.106796
CACNB3	chr12:49212512-49222724	0.963574	0.857045	0.106529
HEXB	chr5:73980969-74017113	0.797127	0.690604	0.106523
PSAT1	chr9:80912059-80945009	0.977538	0.871518	0.10602
HPX	chr11:6452268-6462254	0.99928	0.893449	0.105832
ELOVL4	chr6:80624529-80657315	1	0.89418	0.10582
SAR1B	chr5:133936839-133968533	1	0.894472	0.105528
CRABP2	chr1:156669408-156675375	0.983213	0.877698	0.105516
IMPDH2	chr3:49061762-49066875	0.988997	0.883495	0.105502
CHRNA3	chr15:78885395-78913637	0.948093	0.843027	0.105066
GUK1	chr1:228327929-228336655	0.710807	0.605784	0.105023
SEPSECS	chr4:25121627-25162204	0.962151	0.857238	0.104914
GRIN3A	chr9:104331634-104500862	0.982079	0.87724	0.104839
CAD	chr2:27440258-27466654	0.997005	0.892183	0.104822
GNB1	chr1:1716729-1822495	0.973607	0.869013	0.104594
CTSL2	chr9:99794938-99801539	0.909453	0.804975	0.104478
CUBN	chr10:16865965-17171816	0.943801	0.839588	0.104213
ELN	chr7:73442427-73484236	0.29863	0.194521	0.10411
SLC25A22	chr11:790475-798269	0.322016	0.218107	0.103909
GLRX2	chr1:193065600-193075244	0.6094	0.505673	0.103728
C1R	chr12:7187515-7245043	0.993107	0.889714	0.103393
CA9	chr9:35673915-35681154	0.813768	0.71087	0.102899
TUFM	chr16:28853732-28857729	0.948099	0.84576	0.102339
CTNS	chr17:3539762-3566397	0.927169	0.824877	0.102291
FPGS	chr9:130565154-130576556	0.466553	0.364512	0.102041
PSMA3	chr14:58711593-58738726	0.966146	0.864583	0.101562
SERPINA5	chr14:95047731-95059457	0.799345	0.697789	0.101556
GABRA5	chr15:27111866-27194357	0.99784	0.896328	0.101512
CD80	chr3:119243140-119278481	0.971165	0.869666	0.101499
PDK1	chr2:173420779-173463862	0.84897	0.747521	0.101449
MB	chr22:36002811-36019401	0.636559	0.535484	0.101075
PISD	chr22:32014477-32026810	0.763298	0.662234	0.101064
HMOX2	chr16:4524719-4560348	1	0.899054	0.100946
PCSK1	chr5:95726040-95768985	0.966102	0.865711	0.100391
DRD5	chr4:9783258-9785633	0.751046	0.651325	0.0997211
IARS	chr9:94972625-95056038	0.997889	0.899182	0.0987068
NDUFS2	chr1:161169105-161184184	0.98796	0.889518	0.0984419
LYZ	chr12:69742134-69748013	0.955257	0.856823	0.098434
ATIC	chr2:216176679-216214496	0.964587	0.866217	0.0983699
PGD	chr1:10459085-10480201	0.987603	0.889807	0.0977961
KCND3	chr1:112318454-112531777	1	0.902439	0.097561
TNFSF11	chr13:43136872-43182149	0.867925	0.77044	0.0974843
GLS2	chr12:56864736-56882181	0.93864	0.841349	0.0972913
F11	chr4:187187118-187210835	0.872204	0.775293	0.0969116
PARP15	chr3:122296449-122355536	0.782051	0.685185	0.0968661
HADH	chr4:108910870-108956331	0.9749	0.878514	0.0963855
HPGD	chr4:175411328-175443792	0.97628	0.88015	0.0961298
ADAM28	chr8:24151580-24212726	0.850671	0.754614	0.096057
MKL1	chr22:40806292-41032690	0.645207	0.549356	0.0958512
CD2	chr1:117297086-117311851	0.942235	0.846591	0.0956439
TYMS	chr18:657604-673499	0.864119	0.768577	0.0955414
RHEB	chr7:151163098-151217010	0.818018	0.722523	0.0954955
CHKB	chr22:51017387-51021428	0.71633	0.621212	0.0951178
DARS2	chr1:173793797-173827682	0.985552	0.890609	0.0949432
RDX	chr11:110100166-110167437	0.965183	0.870434	0.0947489
ACADM	chr1:76190043-76229355	0.976526	0.881847	0.0946792
MAPKAPK3	chr3:50654601-50686719	0.993037	0.899043	0.0939948
ATP5A1	chr18:43664110-43684199	0.971721	0.877858	0.0938628
AQP1	chr7:30951415-30965131	0.707432	0.614299	0.0931326
SORD	chr15:45315302-45367287	0.685289	0.592179	0.0931099
TPK1	chr7:144149034-144533146	1	0.907104	0.0928962
ENO3	chr17:4854384-4860426	0.996935	0.904215	0.0927203
GRIK4	chr11:120531028-120856969	0.873563	0.780913	0.0926506
DGKD	chr2:234263153-234380743	0.898337	0.805942	0.0923957
CLK3	chr15:74900713-74922542	0.768388	0.676056	0.0923318
ATP2A1	chr16:28889809-28915830	0.984058	0.89173	0.0923281
GPX4	chr19:1103936-1106787	0.188851	0.0967008	0.0921502
SNX3	chr6:108532717-108582464	1	0.907975	0.0920245
PLA2G7	chr6:46672053-46703430	0.92911	0.837104	0.092006
CACNA1C	chr12:2162416-2807115	0.879538	0.787644	0.0918942
CHKA	chr11:67820326-67888858	0.733624	0.641921	0.0917031
ACADSB	chr10:124768429-124817806	0.880677	0.789069	0.0916089
MARS2	chr2:198570087-198573114	0.987093	0.896184	0.0909091
CANX	chr5:179125930-179158639	0.993817	0.903316	0.0905003
CHRM3	chr1:239792373-240072717	1	0.909757	0.0902425
NUDT9	chr4:88343735-88379499	0.896486	0.806268	0.0902184
CD44	chr11:35160417-35253949	0.993271	0.903096	0.090175
HRH2	chr5:175085040-175113245	0.991653	0.901503	0.0901503
MTHFD1	chr14:64854759-64926725	0.935541	0.845442	0.0900997
PVALB	chr22:37196745-37215517	0.81982	0.72973	0.0900901
LCMT2	chr15:43619974-43622891	0.96361	0.873848	0.0897623
CTRB1	chr16:75252884-75258822	0.0896465	0	0.0896465
SUCLG2	chr3:67410884-67705038	0.933982	0.844336	0.0896456
CNR2	chr1:24200460-24239817	1	0.910434	0.089566
KCNC4	chr1:110753336-110776674	0.928426	0.839086	0.0893401
CHRNG	chr2:233404437-233411038	0.813385	0.724582	0.0888031
SLC12A2	chr5:127419483-127525380	0.878538	0.789777	0.0887606
LEPRE1	chr1:43212006-43232755	0.638565	0.550224	0.0883408
AKR1B1	chr7:134127107-134143888	0.930599	0.842271	0.0883281
BDH1	chr3:197236654-197300194	0.971899	0.883721	0.0881783
RRM2	chr2:10262695-10271546	0.806667	0.719259	0.0874074
MTR	chr1:236958581-237067281	0.97683	0.889679	0.0871511
SLC32A1	chr20:37353105-37358015	1	0.913181	0.0868188
ABCA1	chr9:107543284-107690436	0.993663	0.906867	0.0867963
APP	chr21:27252861-27543138	0.987462	0.900994	0.0864678
PDE10A	chr6:165740778-166075584	0.965102	0.878687	0.0864146
PARS2	chr1:55222571-55230226	0.956583	0.870448	0.0861345
KARS	chr16:75661622-75681585	0.96134	0.875258	0.0860825
ALDH9A1	chr1:165631449-165667900	0.962107	0.876044	0.0860629
MYH7	chr14:23881947-23904870	0.984332	0.898416	0.085916
SLC38A3	chr3:50242692-50258406	0.939274	0.853465	0.0858086
NARS2	chr11:78147016-78285909	0.954672	0.869596	0.0850767
PPA1	chr10:71962586-71993190	0.916092	0.831034	0.0850575
ABCC5	chr3:183637724-183735727	0.98046	0.895632	0.0848276
RARG	chr12:53604353-53626036	0.900396	0.815963	0.0844327
CDK5	chr7:150750899-150755052	0.920364	0.836177	0.0841866
GUCA1A	chr6:42123144-42147794	0.952145	0.867987	0.0841584
PDE1B	chr12:54943177-54973023	0.947115	0.862981	0.0841346
HGF	chr7:81331444-81399452	0.989106	0.905129	0.0839764
DLAT	chr11:111895538-111935002	0.996914	0.913066	0.0838477
CRYZ	chr1:75171172-75199092	0.942424	0.858586	0.0838384
RAMP2	chr17:40913212-40915060	0.774621	0.691288	0.0833333
PTGER4	chr5:40680032-40693837	0.992502	0.909339	0.0831629
SLC4A8	chr12:51818594-51902980	0.981715	0.898681	0.0830336
IFNGR1	chr6:137518621-137540567	0.986395	0.903401	0.0829932
MAP2K1	chr15:66679211-66783882	1	0.91709	0.0829103
PTGS1	chr9:125133229-125157981	0.951667	0.869444	0.0822222
NDUFB2	chr7:140396481-140406446	0.481132	0.399371	0.081761
CASK	chrX:41374189-41782287	0.976627	0.895002	0.0816253
UGT1A3	chr2:234637773-234681945	0.942679	0.861059	0.0816199
GOT2	chr16:58741035-58768246	1	0.918794	0.0812065
COPG	chr3:128968453-128996616	1	0.918857	0.0811429
NSDHL	chrX:151999511-152037907	0.941176	0.860071	0.0811052
GABRP	chr5:170210723-170241050	0.956916	0.876039	0.0808768
PROS1	chr3:93591881-93692934	0.890202	0.809453	0.0807484
ITK	chr5:156607907-156682109	0.99839	0.917874	0.0805153
CXCL12	chr10:44865605-44880545	0.674115	0.594041	0.0800745
KCNA4	chr11:30031765-30038488	0.985219	0.905199	0.0800204
CS	chr12:56665483-56694175	0.980728	0.900785	0.0799429
ALDH1A2	chr15:58245627-58357906	0.998715	0.919075	0.0796403
MTOR	chr1:11166588-11322608	0.992157	0.912549	0.0796078
NFKB1	chr4:103422486-103538459	0.996564	0.917182	0.0793814
P2RY2	chr11:72929344-72947395	1	0.920635	0.0793651
IARS2	chr1:220267455-220321383	0.951629	0.872326	0.0793024
GC	chr4:72607411-72649888	0.94386	0.864561	0.0792982
SLC6A4	chr17:28523378-28562954	0.973059	0.893819	0.0792393
GSTO2	chr10:106028631-106059176	0.942623	0.863388	0.079235
NDUFS3	chr11:47600562-47606115	0.910692	0.832704	0.0779874
ATP5C1	chr10:7830093-7849762	0.957825	0.880133	0.0776915
NDUFV1	chr11:67374323-67380012	0.946953	0.869534	0.0774194
S100A1	chr1:153600873-153604513	1	0.922807	0.077193
GSTM2	chr1:110210644-110226619	0.780781	0.704204	0.0765766
ACAT1	chr11:107992258-108018891	0.884735	0.808411	0.076324
TCN1	chr11:59620281-59634041	0.675115	0.599078	0.0760369
GLA	chrX:100652779-100663001	0.982171	0.906202	0.075969
CHRNA1	chr2:175612323-175629200	0.883368	0.807453	0.0759144
SLC16A4	chr1:110905505-110933636	0.981557	0.905738	0.0758197
CYP19A1	chr15:51500254-51630795	1	0.924603	0.0753968
MTNR1B	chr11:92702789-92715948	0.869605	0.795225	0.0743802
MCCC1	chr3:182733006-182817365	0.966483	0.892562	0.073921
NTRK2	chr9:87283466-87638505	0.974071	0.900542	0.0735294
DECR1	chr8:91013580-91064227	0.924603	0.85119	0.0734127
ACTA1	chr1:229566993-229569843	0.905644	0.832451	0.0731922
TPMT	chr6:18128545-18155374	0.948509	0.875339	0.0731707
IL12B	chr5:158741791-158757481	1	0.927052	0.0729483
SCN10A	chr3:38738837-38835501	0.992846	0.919945	0.0729007
SLC25A15	chr13:41363547-41386596	0.992274	0.919426	0.0728477
HAO1	chr20:7863631-7921093	0.971249	0.898473	0.0727763
UMPS	chr3:124449213-124468119	1	0.927235	0.0727651
RXRG	chr1:165370159-165414592	0.966954	0.894397	0.0725575
SPTLC1	chr9:94793427-94877690	0.921514	0.849334	0.0721794
ME3	chr11:86152150-86383678	0.930028	0.857851	0.0721763
HDC	chr15:50534146-50558162	1	0.928105	0.0718954
TUBB3	chr16:89989745-90002505	0.948263	0.876571	0.0716925
APOH	chr17:64208147-64225556	0.963391	0.8921	0.0712909
GRM5	chr11:88237744-88796816	0.844188	0.773015	0.0711734
OPRM1	chr6:154331636-154568001	0.695229	0.624148	0.0710808
ASL	chr7:65540776-65558329	0.431541	0.360573	0.0709677
NQO1	chr16:69743304-69760533	0.981818	0.911515	0.070303
AK1	chr9:130628759-130640022	0.317949	0.247863	0.0700855
PCSK2	chr20:17207631-17465222	0.997392	0.927491	0.0699009
ADK	chr10:75910965-76469060	0.987307	0.917498	0.0698096
MYH11	chr16:15796992-15950887	0.959136	0.889466	0.0696701
HTR1E	chr6:87647024-87726397	0.979053	0.909836	0.0692168
SLC16A1	chr1:113454470-113498975	1	0.930805	0.0691949
MYO1D	chr17:30819628-31203902	0.968553	0.899702	0.0688514
TGM4	chr3:44916098-44956088	0.828224	0.759611	0.0686131
MCCC2	chr5:70883115-70954530	0.884752	0.816194	0.0685579
KCNK3	chr2:26915581-26954066	0.428692	0.360338	0.0683544
ALB	chr4:74269972-74287129	0.979235	0.910929	0.068306
MAN1A1	chr6:119499267-119670926	0.848624	0.780326	0.0682977
HAO2	chr1:119911402-119936751	1	0.931818	0.0681818
SAA1	chr11:18287808-18291523	0.647696	0.579946	0.0677507
NDUFB3	chr2:201936462-201950473	1	0.93266	0.0673401
LTA	chr6_dbb_hap3:2825415-31542098	0.128525	0.0612575	0.0672677
EPHB4	chr7:100400187-100425143	0.57726	0.510121	0.067139
ADAMTS5	chr21:28290231-28339439	0.785535	0.718582	0.0669531
SLC10A2	chr13:103696348-103719196	0.930277	0.863419	0.0668577
CES1	chr16:55836764-55867075	0.884593	0.817809	0.0667838
TNFSF13B	chr13:108921977-108959365	1	0.933566	0.0664336
CAT	chr11:34460472-34493607	0.935606	0.869318	0.0662879
CHRFAM7A	chr15:30653443-30685864	0.614205	0.548023	0.0661824
PLD1	chr3:171318618-171528273	0.985736	0.91969	0.0660465
NPR3	chr5:32711665-32787254	0.943315	0.877388	0.0659273
KIFC1	chr6_ssto_hap7:4591540-33377699	0.274151	0.208375	0.0657765
MERTK	chr2:112656191-112786945	0.969667	0.904333	0.0653333
PAM	chr5:102201527-102366808	0.971282	0.905983	0.0652991
ADORA1	chr1:203096836-203136533	0.998981	0.933741	0.0652396
LCT	chr2:136545415-136594750	0.937414	0.872407	0.0650069
HSD11B2	chr16:67465036-67471454	0.781609	0.716749	0.0648604
PSMA5	chr1:109944472-109969037	1	0.935262	0.0647383
GRM7	chr3:6902802-7783218	0.982263	0.917701	0.0645619
MMP12	chr11:102733464-102745764	0.917139	0.852691	0.0644476
DLG4	chr17:7093210-7123369	0.973008	0.90874	0.0642674
PDHA2	chr4:96761239-96762625	0.994002	0.929734	0.0642674
ALDH6A1	chr14:74526872-74551196	0.970149	0.906095	0.0640547
PRDX6	chr1:173446486-173457946	0.922963	0.859259	0.0637037
NPSR1	chr7:34697897-34917944	0.887347	0.823673	0.0636735
HMGCL	chr1:24128367-24151949	0.812883	0.749489	0.0633947
IFNAR2	chr21:34602231-34636820	0.710094	0.646714	0.0633803
ATP5B	chr12:57031959-57039852	0.981132	0.918868	0.0622642
ACSL3	chr2:223725732-223808119	0.990291	0.928803	0.0614887
NDUFB5	chr3:179322575-179342288	0.775439	0.714035	0.0614035
CYP2A6	chr19:41349443-41356352	0.961616	0.900337	0.0612795
ALKBH2	chr12:109525993-109531293	0.946565	0.885496	0.0610687
MAT2B	chr5:162930231-162946328	1	0.93913	0.0608696
LCMT1	chr16:25123047-25189551	0.860697	0.8	0.0606965
CAMP	chr3:48264862-48266975	0.378168	0.317739	0.0604288
SDHD	chr11:111957571-111966518	0.88125	0.820833	0.0604167
ITGB3	chr17:45331208-45390077	0.966624	0.90621	0.060414
SLC22A4	chr5:131630145-131679899	1	0.939614	0.0603865
BBOX1	chr11:27062509-27149354	1	0.939863	0.0601375
HSP90AA1	chr14:102547075-102606086	0.896686	0.836647	0.060039
ALDH1B1	chr9:38392702-38398657	0.996782	0.936937	0.0598456
PPBP	chr4:74852156-74853907	0.958656	0.899225	0.0594315
CHRND	chr2:233390922-233400205	0.994208	0.935006	0.0592021
FLT1	chr13:28874483-29069265	0.945238	0.886263	0.058975
TUBE1	chr6:112391860-112408751	0.981092	0.922269	0.0588235
PARP1	chr1:226548392-226595801	0.958292	0.899507	0.0587849
EGF	chr4:110834040-110934118	0.922737	0.863962	0.0587748
FCGR2A	chr1:161475205-161489360	0.66457	0.60587	0.0587002
HSD17B8	chr6_cox_hap2:4404642-33174607	0.125318	0.0667939	0.0585242
SLC1A1	chr9:4490427-4587469	0.955556	0.897143	0.0584127
PROSC	chr8:37620101-37637286	0.93599	0.878019	0.057971
DRD2	chr11:113280317-113346001	1	0.942192	0.0578078
PSMB2	chr1:36068739-36107143	1	0.942244	0.0577558
MMP1	chr11:102660641-102668966	0.951773	0.894326	0.0574468
C5	chr9:123714614-123812554	0.96283	0.905585	0.0572451
EHHADH	chr3:184908412-184971886	0.994475	0.937385	0.0570902
DRD3	chr3:113847557-113897899	0.995012	0.938487	0.0565254
MMP20	chr11:102447566-102496063	1	0.943526	0.0564738
PPIF	chr10:81107220-81115089	0.637821	0.581731	0.0560897
TNNC2	chr20:44451855-44455953	0.975155	0.919255	0.0559006
HSPA1A	chr6_dbb_hap3:3068878-31785719	0.129387	0.0736241	0.0557632
PDE8B	chr5:76506706-76724080	0.903311	0.84763	0.055681
B2M	chr15:45003685-45010357	0.869444	0.813889	0.0555556
RHO	chr3:129247482-129254187	0.978988	0.923591	0.0553964
CTPS	chr1:41445007-41478235	0.963401	0.908221	0.0551802
ANXA5	chr4:122589152-122618147	0.977155	0.922118	0.0550363
AOX1	chr2:201450731-201536217	0.928305	0.873537	0.0547672
OPRD1	chr1:29138654-29190208	0.563003	0.50849	0.054513
SERPINA7	chrX:105277190-105282718	0.984776	0.930288	0.0544872
ALDH3A2	chr17:19552064-19580908	0.940986	0.886511	0.0544747
UROD	chr1:45477805-45481341	0.981884	0.927536	0.0543478
RBP2	chr3:139171726-139195352	0.928395	0.874074	0.054321
ADH7	chr4:100333418-100356667	0.893462	0.839387	0.0540759
SCNN1G	chr16:23194040-23228200	0.992821	0.938974	0.0538462
HDAC1	chr1:32757708-32799224	1	0.94617	0.0538302
MTRR	chr5:7869217-7901235	0.938017	0.884298	0.053719
NDUFB9	chr8:125551343-125562227	0.805556	0.751852	0.0537037
ADAM17	chr2:9629411-9695917	0.976162	0.922828	0.0533333
MLLT4	chr6:168227671-168365793	0.975182	0.922115	0.053067
HARS	chr5:140053490-140070971	0.994118	0.941176	0.0529412
PIM1	chr6:37137922-37143204	0.894904	0.842887	0.052017
CTSL1	chr9:90340974-90346384	0.982036	0.93014	0.0518962
GRIK3	chr1:37261128-37499844	0.892029	0.840217	0.0518116
CALCR	chr7:93053799-93204042	0.889325	0.83759	0.0517354
TARS2	chr1:150459920-150479749	0.956885	0.905424	0.0514604
TRAPPC2	chrX:13730361-13752754	0.841905	0.790476	0.0514286
GABRB2	chr5:160715436-160975130	1	0.948668	0.051332
NT5C2	chr10:104845940-104953056	0.972123	0.921115	0.0510083
NMT1	chr17:43138680-43186382	0.991281	0.940309	0.0509725
LARS2	chr3:45430075-45590328	0.957965	0.90708	0.050885
RAD51	chr15:40987327-41024356	0.893076	0.842244	0.0508326
CAPNS1	chr19:36630918-36641255	0.717472	0.666667	0.0508055
CACNA1A	chr19:13317256-13617274	0.702136	0.651422	0.0507142
ME1	chr6:83920110-84140938	0.994183	0.943572	0.0506108
PPARA	chr22:46546499-46639653	0.963042	0.91258	0.050462
ARPC5	chr1:183595332-183604985	1	0.949561	0.0504386
IDH3B	chr20:2639041-2644843	0.950533	0.900304	0.0502283
RXRB	chr6_cox_hap2:4393587-33168432	0.0600291	0.0101956	0.0498335
SLC36A1	chr5:150827163-150871940	0.992313	0.942697	0.0496157
PNP	chr14:20937538-20946165	0.975862	0.926437	0.0494253
APOM	chr6:2909250-31625987	0.119174	0.0697909	0.0493827
TEK	chr9:27109147-27230172	0.962074	0.912889	0.0491852
SLC44A1	chr9:108006929-108153682	0.981763	0.932624	0.0491388
KIF2C	chr1:45205490-45233438	0.977961	0.928834	0.0491276
CSNK2A1	chr20:463338-524482	1	0.951531	0.0484694
CELA2A	chr1:15783223-15798586	0.635802	0.587654	0.0481481
TUBA8	chr22:18593453-18614498	0.995556	0.947407	0.0481481
CYP3A5	chr7:99245813-99277621	0.870508	0.8228	0.0477076
TDO2	chr4:156824847-156841550	0.988534	0.941032	0.047502
SCN1B	chr19:35521592-35531353	0.684055	0.636811	0.0472441
IDO1	chr8:39771328-39785947	0.924092	0.877063	0.0470297
MGST1	chr12:16500076-16517344	0.989316	0.942308	0.0470085
UGT1A4	chr2:234627438-234681945	0.945794	0.899065	0.046729
YARS	chr1:33240840-33283633	0.99874	0.952111	0.0466289
FARS2	chr6:5261584-5771816	0.99705	0.95059	0.0464602
ADH4	chr4:100044833-100065449	0.983377	0.937008	0.0463692
DAPP1	chr4:100737981-100791346	0.996441	0.950178	0.0462633
SLCO1A2	chr12:21417534-21548371	1	0.954297	0.0457029
STK17B	chr2:196998307-197036336	0.986595	0.941019	0.0455764
MAP3K9	chr14:71194854-71275888	0.866548	0.820971	0.0455764
SRPK2	chr7:104756823-105029341	0.929373	0.884004	0.0453695
TGM5	chr15:43524793-43559055	0.993528	0.94822	0.0453074
MAP1A	chr15:43809806-43823818	0.994294	0.94912	0.0451736
SULT1B1	chr4:70592686-70626430	0.760943	0.716049	0.0448934
MDM2	chr12:69201971-69239212	0.984605	0.939759	0.0448461
FLT3	chr13:28577411-28674729	0.954393	0.909792	0.0446009
BHMT	chr5:78407604-78428113	1	0.955774	0.044226
GGCX	chr2:85776193-85788657	0.980676	0.936759	0.0439174
ROCK2	chr2:11321778-11484711	0.987281	0.943365	0.0439165
BLVRA	chr7:43798272-43846941	0.986532	0.942761	0.043771
PTS	chr11:112097088-112104695	0.769406	0.726027	0.043379
LAP3	chr4:17578927-17609590	0.969231	0.926282	0.0429487
GPRC5A	chr12:13043956-13066600	0.935754	0.892924	0.0428305
ME2	chr18:48405432-48476162	0.996581	0.953846	0.042735
TXNDC12	chr1:52485804-52521047	1	0.957611	0.0423892
MMP8	chr11:102582526-102595685	0.918803	0.876781	0.0420228
NPPB	chr1:11917521-11918992	0.0419753	0	0.0419753
AFG3L2	chr18:12328943-12377275	0.951963	0.910192	0.0417711
PPARG	chr3:12329349-12475855	0.991436	0.949934	0.041502
LY96	chr8:74903564-74941307	0.900621	0.859213	0.0414079
F13A1	chr6:6144311-6320924	0.989995	0.948613	0.0413824
DHRS4L1	chr14:24505710-24520580	0.36052	0.319149	0.0413712
TXNRD1	chr12:104609559-104744062	0.941327	0.9	0.0413265
FARSB	chr2:223436162-223520827	1	0.958757	0.0412429
CHRNB3	chr8:42552562-42592209	0.989107	0.948439	0.0406681
ENO2	chr12:7023614-7032859	0.995402	0.954789	0.040613
ABCG1	chr21:43619799-43717354	0.765618	0.725034	0.0405837
GABRQ	chrX:151806637-151821825	0.959979	0.919431	0.0405477
GFER	chr16:2034150-2037750	0.529126	0.488673	0.0404531
A2M	chr12:9220304-9268558	0.937853	0.897401	0.040452
CYP3A4	chr7:99354604-99381808	0.970238	0.929894	0.0403439
TARS	chr5:33440898-33468196	0.998619	0.958564	0.0400552
PLOD2	chr3:145787228-145879282	0.989899	0.949934	0.0399649
GLUD1	chr10:88809959-88854776	0.919499	0.879547	0.0399523
RAN	chr12:131356617-131360826	0.97235	0.932412	0.0399386
VDAC1	chr5:133307566-133340824	1	0.960094	0.0399061
UQCRH	chr1:46769380-46782447	1	0.960145	0.0398551
HBA1	chr16:226679-227520	0.904429	0.864802	0.039627
S100B	chr21:48018531-48025035	1	0.960573	0.0394265
ENPP1	chr6:132129156-132216295	0.908567	0.86933	0.0392369
PYGL	chr14:51371935-51411248	0.998428	0.959513	0.0389151
PGCP	chr8:97657499-98155722	0.994362	0.955603	0.0387597
GYG1	chr3:148709195-148745456	0.990099	0.951395	0.0387039
HRSP12	chr8:99114567-99129418	0.845411	0.806763	0.0386473
SCTR	chr2:120197419-120282028	0.662132	0.623583	0.0385488
BHMT2	chr5:78365547-78385897	0.96337	0.924908	0.0384615
OXCT1	chr5:41730167-41870791	0.986564	0.948177	0.0383877
HPGDS	chr4:95219707-95264027	0.998333	0.96	0.0383333
FSHR	chr2:49189296-49381666	1	0.961686	0.0383142
TRPA1	chr8:72933486-72987819	0.959226	0.921131	0.0380952
SLC25A4	chr4:186064417-186071538	0.876254	0.83835	0.0379041
DDR1	chr6_mann_hap4:2144848-30867933	0.0655165	0.0277322	0.0377843
RARRES1	chr3:158414897-158450275	0.66	0.622222	0.0377778
MAPK3	chr16:30125426-30134630	0.820384	0.78279	0.037594
KIT	chr4:55524095-55606881	0.999318	0.961788	0.0375299
TRDMT1	chr10:17184982-17244070	0.880952	0.843537	0.037415
GSTA1	chr6:52656178-52668664	0.967115	0.929746	0.0373692
LGSN	chr6:63985856-64029882	0.947059	0.909804	0.0372549
ADH1A	chr4:100197524-100212142	0.935284	0.89805	0.037234
SDHB	chr1:17345225-17380665	0.914591	0.877817	0.0367734
YWHAE	chr17:1247834-1303556	0.908854	0.872396	0.0364583
CHRNA6	chr8:42607780-42623619	0.969697	0.933333	0.0363636
SETD7	chr4:140427192-140477577	1	0.963669	0.0363306
NHP2L1	chr22:42069937-42084913	0.966667	0.930769	0.0358974
MUC2	chr11:1074875-1104417	0.246742	0.210851	0.035892
BCL2L1	chr20:30252261-30310656	1	0.964387	0.0356125
PTGR1	chr9:114312002-114362135	0.86529	0.829892	0.0353982
QDPR	chr4:17488016-17513857	0.857143	0.821769	0.0353741
PTPRB	chr12:70910632-71031219	0.974784	0.939869	0.034915
CA5A	chr16:87921625-87970112	0.46732	0.432462	0.0348584
C1S	chr12:7167980-7178335	0.995646	0.960813	0.0348331
F8	chrX:154064064-154250998	0.973305	0.938701	0.0346045
MAT2A	chr2:85766288-85772403	0.923401	0.888889	0.0345118
NDUFA6	chr22:42481530-42486888	0.886022	0.851613	0.0344086
RABGGTB	chr1:76251886-76260764	0.982932	0.948795	0.0341365
HRH4	chr18:22040593-22059921	0.959932	0.925831	0.0341006
FOLR3	chr11:71846771-71850934	0.899457	0.865489	0.0339674
GMDS	chr6:1624041-2245846	0.875782	0.841823	0.0339589
EDNRB	chr13:78469616-78549664	0.919087	0.885201	0.0338866
ACAN	chr15:89346674-89418585	0.828921	0.795074	0.033847
CCT3	chr1:156278752-156308206	0.972527	0.93895	0.0335775
WEE1	chr11:9595228-9611313	0.700155	0.666667	0.0334879
ALDH1A1	chr9:75515587-75567969	1	0.966799	0.0332005
LRAT	chr4:155665163-155674270	1	0.966811	0.033189
HSP90B1	chr12:104324189-104341703	0.976783	0.943615	0.0331675
KRT12	chr17:39017430-39023462	0.880808	0.847811	0.0329966
SERPIND1	chr22:21128383-21142008	0.980667	0.948	0.0326667
KDR	chr4:55944426-55991762	1	0.967576	0.0324245
NFE2L1	chr17:46125686-46138907	0.995257	0.962915	0.0323415
FCGR1A	chr1:149754250-149764074	0.737778	0.705778	0.032
NGF	chr1:115828537-115880857	1	0.96832	0.0316804
HDAC2	chr6:114257320-114292359	0.990457	0.9591	0.0313565
GAD1	chr2:171673200-171717659	0.976948	0.945664	0.0312843
ATP2C1	chr3:130613434-130735555	0.995448	0.964636	0.0308123
COX6C	chr8:100890223-100906242	1	0.969298	0.0307018
SERPINB3	chr18:61322431-61329197	0.578005	0.547315	0.0306905
RRM1	chr11:4115924-4160106	0.994956	0.964271	0.0306852
KCNJ1	chr11:128707915-128737268	1	0.969388	0.0306122
UCK2	chr1:165796890-165877339	0.874046	0.843511	0.0305344
AADAT	chr4:170981373-171011372	0.944444	0.913928	0.0305164
PDE7A	chr8:66629905-66753755	0.938352	0.907852	0.0304997
PTK2	chr8:141668502-142011332	0.969922	0.939535	0.0303876
ADRA1A	chr8:26605667-26722922	0.833929	0.803571	0.0303571
ALKBH3	chr11:43902357-43941825	0.987224	0.957027	0.0301974
HIBCH	chr2:191069360-191184771	0.962963	0.932817	0.0301464
ADH1B	chr4:100227527-100242572	0.97695	0.946809	0.0301418
FOLR2	chr11:71927819-71932994	1	0.970052	0.0299479
HDAC9	chr7:18535369-19036992	1	0.970158	0.0298417
PIK3C3	chr18:39535199-39661446	0.951201	0.921547	0.0296547
PCCA	chr13:100741269-101182691	0.914495	0.885231	0.0292638
ENPEP	chr4:111397229-111484493	0.997564	0.968337	0.0292276
CKS1B	chr1:154947118-154951725	1	0.970833	0.0291667
GRB2	chr17:73314157-73401790	0.993884	0.964832	0.029052
PTDSS1	chr8:97274167-97346774	1	0.971167	0.0288326
OAT	chr10:126085872-126107545	0.978788	0.95	0.0287879
DLD	chr7:107531586-107561643	0.995425	0.966667	0.0287582
NRP1	chr10:33466419-33623833	0.976644	0.947898	0.028746
CPB1	chr3:148545588-148577972	1	0.971292	0.0287081
NDUFA1	chrX:119005734-119010629	0.995305	0.967136	0.028169
IL2	chr4:123372626-123377650	0.874459	0.84632	0.0281385
PPP3CA	chr4:101944587-102268628	0.962963	0.934866	0.0280971
PON1	chr7:94927669-94953884	1	0.97191	0.0280899
SSTR2	chr17:71161160-71168062	1	0.972072	0.0279279
PSMD2	chr3:184017022-184026840	0.950495	0.922626	0.0278695
CDK7	chr5:68530622-68573257	0.963497	0.935639	0.0278578
ATP6V1C1	chr8:104033248-104085285	0.976501	0.948651	0.0278503
M6PR	chr12:9092964-9102252	0.931655	0.904077	0.0275779
SPTBN1	chr2:54683454-54898583	0.982993	0.955424	0.0275682
SMARCA5	chr4:144434616-144474567	0.967078	0.939538	0.0275404
GDI1	chrX:153665259-153671814	0.895089	0.86756	0.0275298
GADL1	chr3:30767692-30936153	0.976373	0.948914	0.0274585
GLRA3	chr4:175563198-175750465	0.997133	0.969892	0.0272401
PRKAR1A	chr17:66508110-66528910	1	0.972949	0.0270506
OAZ3	chr1:151735445-151743806	1	0.973009	0.0269906
SLC5A7	chr2:108602995-108630443	0.997705	0.97074	0.026965
MC2R	chr18:13882043-13915535	0.964206	0.93736	0.0268456
DHRS11	chr17:34948226-34957233	0.812261	0.785441	0.0268199
HTR1A	chr5:63256278-63257546	1	0.973207	0.0267928
CACNA1D	chr3:53529031-53846492	0.973233	0.946466	0.0267669
NPR2	chr9:35792406-35809728	1	0.973282	0.0267176
ARF6	chr14:50359736-50363772	1	0.973485	0.0265152
CYB5B	chr16:69458498-69500167	0.869757	0.843267	0.0264901
RAF1	chr3:12625100-12705700	1	0.973806	0.0261941
KCNJ5	chr11:128761313-128787951	1	0.97381	0.0261905
MGST3	chr1:165600450-165624855	1	0.973856	0.0261438
LYN	chr8:56792386-56923940	0.9987	0.97271	0.0259909
CYP2C8	chr10:96796529-96829254	0.958588	0.93279	0.0257977
ADH1C	chr4:100257649-100273917	0.920213	0.894504	0.0257092
PCK1	chr20:56136137-56141513	0.879615	0.853933	0.0256822
EPRS	chr1:220141942-220220000	0.989425	0.963869	0.0255563
PON3	chr7:94989184-95025687	1	0.974648	0.0253521
ACY1	chr3:52017563-52023218	0.92339	0.898126	0.0252649
GABRR1	chr6:89887223-89927496	0.953472	0.928472	0.025
CPS1	chr2:211342409-211543831	0.990046	0.965052	0.0249945
ANXA1	chr9:75766781-75785307	0.986551	0.961575	0.024976
CDO1	chr5:115140430-115152405	1	0.975124	0.0248756
TTR	chr18:29171730-29178986	0.592342	0.567568	0.0247748
AKR1C1	chr10:5005454-5020158	0.92284	0.898148	0.0246914
MS4A1	chr11:60223282-60238225	0.950783	0.926174	0.0246085
HRH1	chr3:11178779-11304939	1	0.97541	0.0245902
ABCC2	chr10:101542463-101611662	0.993316	0.968737	0.0245796
IDI1	chr10:1085964-1095061	0.825731	0.80117	0.0245614
SEC14L2	chr22:30792933-30821278	0.929008	0.90458	0.0244275
DCK	chr4:71859265-71896629	1	0.975734	0.0242656
ACSS2	chr20:33464328-33515769	0.935664	0.911422	0.0242424
UQCRFS1	chr19:29698167-29704136	0.706667	0.682424	0.0242424
ACVR1	chr2:158592958-158732374	1	0.975817	0.024183
CPD	chr17:28705984-28795699	0.840937	0.817041	0.0238957
UQCRB	chr8:97239304-97247862	0.943452	0.919643	0.0238095
CSNK2A2	chr16:58191812-58231782	0.898386	0.874644	0.0237417
PPIC	chr5:122359078-122372425	0.816901	0.793427	0.0234742
DPP4	chr2:162848755-162931052	0.957844	0.934376	0.0234681
B4GALT1	chr9:33110639-33167356	0.643275	0.619883	0.0233918
PGM1	chr1:64058947-64125916	0.864756	0.841629	0.0231272
CD209	chr19:7804881-7812464	0.862551	0.839506	0.0230453
RDH5	chr12:56114151-56118526	0.987461	0.964472	0.0229885
SSTR1	chr14:38677204-38682268	1	0.977041	0.0229592
UQCRC2	chr16:21964609-21994668	0.961821	0.93906	0.0227606
TUBB	chr6_ssto_hap7:1981088-30693195	0.0383146	0.0155806	0.022734
HSPA8	chr11:122928200-122932844	0.982483	0.959815	0.0226687
GABBR1	chr6:873029-29600962	0.03349	0.0108262	0.0226637
GRIA1	chr5:152870084-153193429	0.980254	0.957687	0.022567
CAMK1G	chr1:209757045-209787284	1	0.977638	0.022362
UGDH	chr4:39500375-39529218	0.989899	0.967677	0.0222222
PSPH	chr7:56078744-56119268	0.943953	0.921829	0.0221239
PTGS2	chr1:186640944-186649559	0.966942	0.944904	0.0220386
TOP2B	chr3:25639475-25705788	0.971229	0.94924	0.0219893
GABRR2	chr6:89967239-90024967	0.970129	0.948405	0.0217244
IL1R1	chr2:102770402-102796334	0.933918	0.912281	0.0216374
TUBB1	chr20:57594309-57601709	1	0.978614	0.0213864
NDUFA8	chr9:124906338-124922098	0.928709	0.907514	0.0211946
HTR2C	chrX:113818551-114144624	0.995643	0.974582	0.0210603
MAN2A1	chr5:109025156-109203429	0.997671	0.97671	0.0209607
GRM3	chr7:86273230-86494192	1	0.979167	0.0208333
CASR	chr3:121902530-122005344	0.995103	0.974288	0.0208142
SLCO1B1	chr12:21284128-21392730	0.88343	0.862717	0.0207129
GRIN2B	chr12:13714410-14133022	1	0.979349	0.020651
CAST	chr5:95997741-96110385	0.866582	0.84596	0.0206229
PRMT1	chr19:50180496-50191704	0.491039	0.47043	0.0206093
LIAS	chr4:39460665-39479271	0.951743	0.931189	0.0205541
SCN3A	chr2:165944030-166060577	0.996062	0.975554	0.0205086
KCNMB3	chr3:178957537-178984838	0.836735	0.816327	0.0204082
TTPA	chr8:63972048-63998612	0.741935	0.721625	0.0203106
ACACA	chr17:35441927-35766902	0.978904	0.959056	0.0198473
RBP7	chr1:10057255-10076078	0.587654	0.567901	0.0197531
PDE5A	chr4:120415550-120549981	0.990203	0.97061	0.0195931
PREP	chr6:105725442-105850999	0.974684	0.955462	0.0192218
CASP1	chr11:104896237-104972158	0.85679	0.83786	0.01893
TUBD1	chr17:57936841-57970306	0.984	0.965091	0.0189091
ATP6V1A	chr3:113465908-113530903	0.998921	0.980043	0.0188781
SLC44A3	chr1:95285901-95360802	0.878695	0.859837	0.0188583
SUOX	chr12:56391043-56399309	0.994505	0.97619	0.018315
CKMT2	chr5:80529139-80562217	0.927778	0.909524	0.018254
LRP2	chr2:169983619-170219122	0.99234	0.974155	0.0181844
IRAK4	chr12:44152747-44183346	0.963847	0.94577	0.0180766
RAMP3	chr7:45197367-45223850	0.682327	0.66443	0.0178971
CYP3A43	chr7:99425636-99464173	1	0.982178	0.0178218
PLA2G4A	chr1:186798032-186958113	1	0.982222	0.0177778
SLC25A2	chr5:140682196-140683612	1	0.98234	0.01766
DNTT	chr10:98064085-98098321	0.95817	0.940523	0.0176471
ABCB4	chr7:87031361-87105019	0.994043	0.976431	0.017612
KIF3B	chr20:30865454-30922811	1	0.98262	0.0173797
BCL2	chr18:60790579-60986613	0.827357	0.810093	0.0172643
YES1	chr18:721592-812327	0.995711	0.978554	0.0171569
HTR1B	chr6:78171948-78173120	1	0.98295	0.0170503
POLE2	chr14:50110278-50154935	0.934343	0.917298	0.0170455
PDE11A	chr2:178487977-178973066	0.945344	0.928475	0.0168691
XRCC4	chr5:82373317-82649579	0.963403	0.946588	0.016815
VCAM1	chr1:101185297-101204601	0.970721	0.954505	0.0162162
ELANE	chr19:852291-856246	0.154229	0.13806	0.0161692
SLC19A3	chr2:228549926-228582745	0.997317	0.981221	0.0160966
IDH1	chr2:209100953-209119806	1	0.983936	0.0160643
SERPINB2	chr18:61554939-61571124	0.94391	0.927885	0.0160256
MGAM	chr7:141695679-141806547	0.928059	0.912092	0.015967
CP	chr3:148890290-148939832	0.984053	0.968105	0.0159475
HNF4G	chr8:76452203-76479061	0.99701	0.981315	0.0156951
IGSF10	chr3:151153778-151176497	0.963618	0.947954	0.0156645
SQLE	chr8:126010720-126034525	0.997681	0.982029	0.0156522
MME	chr3:154797436-154901518	0.993786	0.978251	0.0155348
TUBG1	chr17:40761358-40767256	0.935103	0.919617	0.0154867
PPP1CC	chr12:111157615-111180757	0.9393	0.923868	0.0154321
CPE	chr4:166300097-166419482	0.783368	0.767994	0.0153739
NEU1	chr6_apd_hap1:3112415-31830709	0.0152244	0	0.0152244
EPHB2	chr1:23037331-23241823	0.97942	0.964238	0.0151822
SLCO1B3	chr12:20963638-21069658	0.974395	0.959222	0.0151731
LIPF	chr10:90424094-90438572	0.997494	0.982456	0.0150376
VARS	chr6:3030879-31763712	0.048072	0.0330575	0.0150145
RPL11	chr1:24018294-24022915	0.988827	0.973929	0.0148976
PPAT	chr4:57259529-57301845	0.998713	0.983912	0.0148005
TTK	chr6:80714322-80752244	0.994949	0.980186	0.014763
KIF5B	chr10:32297938-32345371	0.981674	0.967151	0.0145228
ABCA5	chr17:67240576-67323323	0.997971	0.983567	0.0144045
TLR4	chr9:120466460-120479766	0.977778	0.963492	0.0142857
PKM2	chr15:72491370-72523684	1	0.98582	0.0141804
MTTP	chr4:100485240-100545154	0.975047	0.960894	0.0141527
APAF1	chr12:99039078-99129211	0.983187	0.969042	0.0141446
GRM2	chr3:51741081-51752625	1	0.985872	0.0141275
BCAT1	chr12:24962958-25102393	0.865672	0.851575	0.0140962
AMPD1	chr1:115215720-115238239	0.970977	0.956893	0.0140845
ABCB1	chr7:87132948-87342564	0.961749	0.947697	0.0140515
CHRM4	chr11:46406640-46408107	0.965972	0.952083	0.0138889
TYR	chr11:88911040-89028927	0.97673	0.962893	0.0138365
CXCR4	chr2:136871919-136875725	0.986188	0.972376	0.0138122
PDE1A	chr2:183007183-183387465	0.839477	0.825803	0.0136742
VCP	chr9:35056065-35072739	0.991739	0.978108	0.0136307
CDK8	chr13:26828756-26978569	1	0.98638	0.0136201
HADHA	chr2:26413504-26467594	0.97164	0.958115	0.0135253
CYP3A7	chr7:99302660-99332819	0.915344	0.902116	0.0132275
BTK	chrX:100604435-100641212	0.966667	0.953535	0.0131313
IL3	chr5:131396347-131398896	0.640523	0.627451	0.0130719
SCN11A	chr3:38887260-38992052	0.933408	0.920387	0.0130208
GRIN2A	chr16:9847265-10276611	1	0.987031	0.0129693
PSMB3	chr17:36909002-36920478	1	0.987055	0.012945
CA14	chr1:150230218-150237480	0.97929	0.966469	0.0128205
DGKA	chr12:56324946-56347807	0.995924	0.983243	0.0126812
CAMK2D	chr4:114372188-114683083	0.948831	0.936197	0.0126342
PSMB6	chr17:4699457-4701790	0.870833	0.858333	0.0125
SLK	chr10:105727470-105787342	0.99137	0.978964	0.0124056
HCN2	chr19:589893-617159	0.331461	0.319101	0.0123596
ARG2	chr14:68086579-68118436	0.907981	0.895775	0.0122066
SERPINC1	chr1:173872942-173886516	0.939785	0.927599	0.0121864
DHRS4L2	chr14:24439083-24475617	0.555855	0.543742	0.0121131
PDE8A	chr15:85525205-85682372	0.925301	0.913253	0.0120482
CHD1	chr5:98190908-98262238	0.995714	0.984025	0.0116891
MTNR1A	chr4:187454809-187476537	0.776828	0.765432	0.011396
GPR109A	chr12:123185840-123187904	1	0.989011	0.010989
CSNK1G3	chr5:122847793-122952464	1	0.989035	0.0109649
SUCNR1	chr3:151591431-151599876	0.941294	0.930348	0.0109453
MSRB2	chr10:23384427-23410942	0.785064	0.774135	0.010929
ESR2	chr14:64693751-64805268	0.948657	0.93791	0.0107463
GSTA4	chr6:52842746-52860178	1	0.989537	0.0104634
PDGFRA	chr4:55095264-55164412	0.994801	0.984404	0.0103976
TUBA4A	chr2:220115001-220118638	0.997773	0.987379	0.0103935
PLCL1	chr2:198669426-199014608	0.925791	0.91545	0.0103406
MTHFD2	chr2:74425690-74442424	0.903134	0.893637	0.00949668
RYR1	chr19:38924340-39078204	0.500761	0.491367	0.0093934
TNF	chr6:2828891-31546112	0.0382916	0.0289028	0.00938881
PSMA1	chr11:14526422-14665180	0.961761	0.952491	0.00926999
TGFBR1	chr9:101867412-101916473	0.935847	0.926587	0.00925926
ROCK1	chr18:18529703-18691812	0.99754	0.988438	0.00910209
GNGT1	chr7:93535820-93540485	1	0.991111	0.00888889
TGFB3	chr14:76424442-76448092	1	0.991122	0.00887813
NCOA1	chr2:24807346-24993570	0.994967	0.986273	0.00869366
YARS2	chr12:32899477-32908874	0.998605	0.990237	0.0083682
INPP1	chr2:191208196-191236391	1	0.991667	0.00833333
GALNT1	chr18:33234533-33291798	1	0.991667	0.00833333
HMGCR	chr5:74632993-74657926	0.998125	0.989876	0.00824897
HSPA5	chr9:127997127-128003666	0.994911	0.986768	0.00814249
FGG	chr4:155525286-155533902	0.989107	0.981118	0.00798838
KCND2	chr7:119913722-120390387	0.995774	0.98785	0.00792393
SCN3B	chr11:123499895-123525315	0.989198	0.981481	0.00771605
CHUK	chr10:101948124-101989344	0.949508	0.941912	0.00759607
CHRM5	chr15:34261089-34357287	0.998124	0.990619	0.00750469
AKR1C3	chr10:5136568-5149878	0.962963	0.955761	0.00720165
ACCN1	chr17:31340106-32483825	0.617267	0.610147	0.00712061
KYNU	chr2:143635195-143799885	0.984507	0.977465	0.00704225
MTAP	chr9:21802635-21865969	0.96831	0.961268	0.00704225
PAICS	chr4:57301915-57327534	0.939954	0.933025	0.00692841
HBG1	chr11:5269502-5271087	1	0.993243	0.00675676
NR1I3	chr1:161199456-161208000	0.983122	0.976371	0.00675105
MED1	chr17:37560538-37607527	0.996418	0.989676	0.00674252
CASP7	chr10:115438935-115490664	0.754839	0.748387	0.00645161
DPYD	chr1:97543300-98386615	0.978184	0.971768	0.00641643
CKMT1A	chr15:43985084-43991420	1	0.99362	0.00637959
CA13	chr8:86157716-86196302	0.945501	0.939163	0.00633714
AASS	chr7:121713598-121784344	0.976627	0.970514	0.00611291
CACNA2D3	chr3:54156693-55108584	0.960317	0.954212	0.00610501
CASP3	chr4:185548850-185570629	1	0.994005	0.0059952
UAP1	chr1:162531296-162569633	1	0.994071	0.00592885
NCOA2	chr8:71024267-71316020	0.987031	0.981115	0.00591581
CFTR	chr7:117120017-117308718	0.979968	0.974117	0.0058519
GLRA1	chr5:151202074-151304397	0.997817	0.991994	0.00582242
ODC1	chr2:10580508-10588453	0.984848	0.979076	0.00577201
SLC2A2	chr3:170714137-170744768	0.984762	0.979048	0.00571429
GP1BA	chr17:4835592-4838325	0.677897	0.672282	0.00561511
ARL5B	chr10:18948313-18966940	1	0.994444	0.00555556
CYP2C18	chr10:96443251-96495947	0.992532	0.987101	0.00543109
TOP2A	chr17:38544773-38574202	0.98738	0.982376	0.00500435
AURKA	chr20:54944445-54967351	0.992574	0.987624	0.0049505
CHRNA9	chr4:40337469-40356973	1	0.995139	0.00486111
BRAF	chr7:140433813-140624564	0.938722	0.933942	0.00478053
NAMPT	chr7:105888732-105925638	0.937669	0.932927	0.00474255
KCNJ6	chr21:38996786-39288696	1	0.995283	0.00471698
GABRB3	chr15:26788694-27018935	0.773054	0.768476	0.00457816
GSTM1	chr1:110230418-110236367	0.893455	0.888889	0.00456621
IGF1	chr12:102789645-102874378	0.877828	0.873303	0.00452489
PTPN11	chr12:112856536-112947717	0.992144	0.987654	0.00448934
PPT1	chr1:40538382-40563142	0.888165	0.883822	0.00434311
AHR	chr7:17338276-17385775	0.938751	0.934433	0.00431881
B4GALT3	chr1:161141101-161147314	1	0.99577	0.00423012
METAP2	chr12:95867822-95909613	0.991649	0.987474	0.00417537
JAK2	chr9:4985245-5128183	0.994116	0.989997	0.00411886
CMA1	chr14:24974712-24977471	1	0.995968	0.00403226
LDHC	chr11:18433853-18472793	0.996997	0.992993	0.004004
PGK1	chrX:77359666-77382324	1	0.996013	0.00398724
AMD1	chr6:111195987-111216913	0.997015	0.993035	0.0039801
SLC12A6	chr15:34522197-34630265	0.966676	0.963036	0.00364044
IDH3A	chr15:78441719-78462884	0.975477	0.971844	0.00363306
DHFR	chr5:79922045-79950800	1	0.996454	0.0035461
ESD	chr13:47345391-47371367	0.994111	0.990577	0.00353357
GLRA2	chrX:14547420-14749933	0.993693	0.990189	0.00350385
FOLH1	chr11:49168187-49230222	0.910146	0.906707	0.00343938
GRIK1	chr21:30909254-31312282	0.948507	0.945074	0.00343289
TRPM7	chr15:50849352-50979012	0.990532	0.987138	0.00339407
F3	chr1:94994732-95007413	0.718468	0.71509	0.00337838
CXCL10	chr4:76942271-76944650	0.936027	0.93266	0.003367
SLC25A5	chrX:118602363-118605359	0.974359	0.971014	0.00334448
CCL2	chr17:32582296-32584220	1	0.996667	0.00333333
SLC7A11	chr4:139085248-139163503	1	0.99668	0.00332005
MET	chr7:116312459-116438440	0.995269	0.991956	0.00331204
FCGR2C	chr1:161551129-161570032	0.518519	0.515432	0.00308642
UBB	chr17:16284367-16286054	1	0.997101	0.00289855
NAT1	chr8:18027971-18081198	0.830028	0.827195	0.00283286
MMP13	chr11:102813721-102826463	1	0.997175	0.00282486
C1QB	chr1:22979682-22988029	0.754593	0.751969	0.00262467
DYRK1A	chr21:38739859-38887679	0.993266	0.990741	0.00252525
IL5	chr5:131877136-131879214	0.982716	0.980247	0.00246914
ASNS	chr7:97481429-97501854	0.95433	0.951957	0.00237248
POLK	chr5:74807657-74895646	0.959051	0.956755	0.00229621
GUCY1A2	chr11:106557910-106889171	0.861301	0.859027	0.00227376
PPP2R2A	chr8:26149007-26230195	0.97538	0.973208	0.00217234
SUCLA2	chr13:48516791-48575462	0.935345	0.93319	0.00215517
IRS1	chr2:227596033-227663506	0.977474	0.975329	0.00214535
SKP1	chr5:133492082-133512724	1	0.998073	0.00192678
TLR8	chrX:12924739-12941288	0.995521	0.993602	0.00191939
DCN	chr12:91539035-91576806	1	0.998148	0.00185185
CYTH3	chr7:6201412-6312242	0.566667	0.565	0.00166667
HPRT1	chrX:133594175-133634698	0.826484	0.824962	0.00152207
GABRA6	chr5:161112658-161129598	1	0.998532	0.00146843
MAPK10	chr4:86936276-87374283	0.992857	0.991429	0.00142857
SLC4A4	chr4:72053003-72437804	0.971168	0.96974	0.00142735
EPHA7	chr6:93949740-94129300	1	0.998665	0.00133467
HSD11B1	chr1:209859550-209908295	0.987486	0.986348	0.00113766
ALAS1	chr3:52232116-52248343	1	0.99896	0.00104004
GPR18	chr13:99906967-99910682	1	0.998996	0.00100402
SULT1A1	chr16:28616916-28634866	0.846004	0.845029	0.000974659
GLUL	chr1:182350839-182361341	0.99287	0.991979	0.000891266
GABRA1	chr5:161274197-161326965	0.990518	0.989788	0.000729395
GABRA4	chr4:46920917-46995580	1	0.999399	0.000600601
PAPSS1	chr4:108534822-108641419	0.9664	0.965867	0.000533333
TAP1	chr6_apd_hap1:4045093-32821748	0.00487447	0.00445516	0.000419309
PLG	chr6:161123225-161175085	0.846122	0.845712	0.000410341
ATP1A1	chr1:116915795-116947396	0.982815	0.98249	0.000324254
ADCY2	chr5:7396343-7830194	0.916361	0.916056	0.00030525
EEA1	chr12:93166285-93323107	0.993154	0.992918	0.000236072
SCN2A	chr2:166095912-166248820	1	0.999836	0.000163666
GLRB	chr4:157997277-158093242	1	1	0
LDHB	chr12:21788275-21810789	1	1	0
UBE2D2	chr5:138940751-139008018	0.945946	0.945946	0
ACP1	chr2:264869-278282	0.931962	0.931962	0
KCNMB4	chr12:70760062-70824978	1	1	0
KCNMB2	chr3:178254224-178562217	1	1	0
RAB8B	chr15:63481728-63559973	1	1	0
GNRHR	chr4:68603099-68621804	1	1	0
RPL26L1	chr5:172386439-172396774	1	1	0
TAAR1	chr6:132966123-132967142	1	1	0
SC4MOL	chr4:166248818-166264225	1	1	0
RAB5A	chr3:19988572-20026667	1	1	0
TRAPPC6B	chr14:39617015-39639634	1	1	0
P2RY12	chr3:151055376-151102544	1	1	0
CHRM1	chr11:62676151-62689012	1	1	0
GPX8	chr5:54455984-54463129	1	1	0
S100A4	chr1:153516095-153518282	1	1	0
NR3C1	chr5:142657496-142815077	0.979874	0.979874	0
VKORC1L1	chr7:65338257-65419800	0.634652	0.634652	0
RAB7A	chr3:128444979-128533641	1	1	0
REG1A	chr2:79347584-79350545	0.864271	0.864271	0
COX5A	chr15:75212617-75230495	0.779249	0.779249	0
RDH14	chr2:18735989-18741959	0.611276	0.611276	0
PPP3R2	chr9:104353897-104357283	1	1	0
GPX7	chr1:53068043-53074723	0.755319	0.755319	0
VAMP1	chr12:6571404-6579843	0.921466	0.921466	0
NPY2R	chr4:156129781-156138228	1	1	0
PITPNA	chr17:1421283-1466110	0.741697	0.741697	0
EXTL2	chr1:101337941-101360418	0.994965	0.994965	0
ADRB2	chr5:148206156-148208197	1	1	0
KCNJ3	chr2:155555093-155713014	1	1	0
PDC	chr1:186412715-186430239	1	1	0
SERPINB5	chr18:61144144-61172318	1	1	0
FABP7	chr6:123100646-123105218	1	1	0
DPH5	chr1:101455180-101491362	0.975524	0.975524	0
ARL5A	chr2:152657480-152685009	0.914815	0.914815	0
ALDOB	chr9:104182842-104198062	1	1	0
CLK1	chr2:201717732-201729467	0.920304	0.920304	0
CCR5	chr3:46411633-46417697	1	1	0
RND3	chr2:151324710-151344180	1	1	0
PTGFR	chr1:78956728-79006386	0.938315	0.938315	0
ABCE1	chr4:146019156-146050676	0.993333	0.993333	0
NAE1	chr16:66836781-66864879	0.909146	0.909146	0
EGLN3	chr14:34393421-34420284	1	1	0
FDX1	chr11:110300594-110335605	0.666667	0.666667	0
DSTN	chr20:17550599-17588652	0.993976	0.993976	0
CNR1	chr6:88849585-88875767	1	1	0
LIPT1	chr2:99771418-99779613	1	1	0
GLRX	chr5:95149553-95158577	1	1	0
PKIA	chr8:79428336-79515485	1	1	0
F2R	chr5:76011868-76031595	0.931142	0.931142	0
RALA	chr7:39663162-39747717	1	1	0
ATOX1	chr5:151122383-151138210	0.603865	0.603865	0
PSMA6	chr14:35761574-35786682	1	1	0
AGTR2	chrX:115301958-115306225	1	1	0
GSPT1	chr16:11961985-12010519	0.816092	0.816092	0
IGFBP3	chr7:45951844-45960871	0.529083	0.529083	0
THNSL1	chr10:25305508-25315593	1	1	0
FGF1	chr5:141971743-142077635	1	1	0
CDK5R1	chr17:30814105-30818271	1	1	0
S100A13	chr1:153591276-153606568	1	1	0
SLC31A2	chr9:115913238-115926422	0.986111	0.986111	0
ETFDH	chr4:159593277-159629841	0.977346	0.977346	0
TUBA3C	chr13:19747918-19755936	0.997783	0.997783	0
NRIP1	chr21:16333556-16437126	0.987345	0.987345	0
ARF1	chr1:228270361-228286913	1	1	0
AGTR1	chr3:148415658-148460790	1	1	0
KCNA1	chr12:5019073-5027422	1	1	0
SMAD2	chr18:45359466-45457515	1	1	0
HTR2B	chr2:231972950-231989824	1	1	0
CREB1	chr2:208394616-208470284	1	1	0
GABRB1	chr4:47033295-47428447	1	1	0
GJA1	chr6:121756745-121770873	1	1	0
RAB9A	chrX:13707240-13727944	1	1	0
GNG2	chr14:52327050-52436518	1	1	0
CYSLTR1	chrX:77528130-77583087	1	1	0
HTR2A	chr13:47407513-47471169	0.898477	0.898477	0
GGPS1	chr1:235491753-235507844	1	1	0
RAB11A	chr15:66161796-66181792	0.875576	0.875576	0
CTLA4	chr2:204732509-204738683	1	1	0
PTGR2	chr14:74318534-74352168	1	1	0
MMAA	chr4:146540540-146581187	1	1	0
PMP2	chr8:82352564-82359719	1	1	0
CCL8	chr17:32646066-32648421	1	1	0
HTR1F	chr3:88031726-88042919	1	1	0
VDAC3	chr8:42249346-42263415	1	1	0
EDNRA	chr4:148402069-148466106	1	1	0
RHOB	chr2:20646835-20649201	1	1	0
CHRM2	chr7:136553399-136701771	1	1	0
PTH	chr11:13513601-13517567	1	1	0
RNASE4	chr14:21152372-21168758	1	1	0
TRAPPC1	chr17:7833663-7835317	1	1	0
NCOA5	chr20:44689626-44718580	1	1	0
MGST2	chr4:140586922-140625406	1	1	0
IFNB1	chr9:21077104-21077943	1	1	0
FABP4	chr8:82390732-82395473	0.977444	0.977444	0
DRD1	chr5:174867675-174871163	1	1	0
FABP1	chr2:88422510-88427578	1	1	0
IDE	chr10:94211441-94333852	0.945425	0.945752	-0.000326797
PPIG	chr2:170440850-170494254	0.999558	1	-0.000441501
SCMH1	chr1:41492871-41707815	0.936516	0.936993	-0.000477327
ITPR1	chr3:4535032-4889524	0.956989	0.957473	-0.000483267
SOAT1	chr1:179263017-179324453	0.999395	1	-0.000604961
SLC1A3	chr5:36606457-36688436	0.999392	1	-0.000607533
MMP27	chr11:102562415-102576468	0.972114	0.972763	-0.000648508
TRIM13	chr13:50571143-50592603	0.993512	0.994323	-0.00081103
SCN9A	chr2:167051697-167232497	0.997978	0.99882	-0.000842602
SLC4A10	chr2:162480845-162841786	0.971786	0.972659	-0.0008726
FNTA	chr8:42911442-42940932	0.823684	0.824561	-0.000877193
MUT	chr6:49398073-49431041	0.999112	1	-0.000887705
NMNAT1	chr1:10003486-10045556	0.99881	1	-0.00119048
GABRG2	chr5:161494648-161582545	0.921189	0.922481	-0.00129199
SLC15A2	chr3:121613171-121663034	0.991324	0.992694	-0.00136986
MAPK8	chr10:49609687-49643183	0.997061	0.99853	-0.00146951
SCN2B	chr11:118033519-118047337	0.998457	1	-0.00154321
SLC6A14	chrX:115567747-115592625	0.973561	0.975117	-0.00155521
ACPP	chr3:132036211-132087146	0.99375	0.995313	-0.0015625
TLR7	chrX:12885202-12908480	0.998413	1	-0.0015873
HIF1A	chr14:62162119-62214977	0.977025	0.978638	-0.00161225
LDHA	chr11:18415936-18429765	0.944115	0.945809	-0.00169348
P4HA2	chr5:131528304-131563556	0.996403	0.998201	-0.00179856
SLC16A6	chr17:66263167-66287405	0.998092	1	-0.0019084
XIAP	chrX:122994048-123047822	0.978581	0.980589	-0.00200803
RSL24D1	chr15:55473512-55489231	0.918699	0.920732	-0.00203252
SCN1A	chr2:166845670-166930149	0.997512	0.999668	-0.00215589
NME2	chr17:49242891-49249105	0.921569	0.923747	-0.00217865
PAPOLA	chr14:96968720-97033448	0.994191	0.996425	-0.00223414
TUBB2C	chr9:140135711-140138159	0.955157	0.957399	-0.00224215
GPX5	chr6:15993-28502728	0.436937	0.439189	-0.00225225
HBB	chr11:5246696-5248301	0.963964	0.966216	-0.00225225
CEPT1	chr1:111682249-111727724	0.997602	1	-0.00239808
PIK3CA	chr3:178866311-178952497	0.991269	0.993764	-0.00249454
GRM8	chr7:126078652-126892428	0.997479	1	-0.00252071
SFTPA1	chr10:81370695-81375199	0.853535	0.856061	-0.00252525
GPHN	chr14:66974125-67648525	0.969697	0.972294	-0.0025974
CROT	chr7:86974951-87029112	0.953718	0.956318	-0.0026001
ADH5	chr4:99992130-100009931	0.986667	0.989333	-0.00266667
PSMA2	chr7:42956462-42971805	0.994326	0.997163	-0.00283688
SLC44A4	chr6_apd_hap1:3116556-31846823	0	0.00294689	-0.00294689
TUBA1B	chr12:49521567-49525304	0.994838	0.997788	-0.00294985
SPTLC3	chr20:12989627-13147411	0.976492	0.979506	-0.00301386
PRKCI	chr3:169940220-170023770	0.939698	0.943049	-0.00335008
GATM	chr15:45653322-45670980	0.939465	0.943396	-0.00393082
CD46	chr1:207925383-207968861	0.671975	0.675955	-0.00398089
TPH2	chr12:72332626-72426221	0.989138	0.993211	-0.00407332
SPINK6	chr5:147582357-147594700	0.683128	0.687243	-0.00411523
KCNH7	chr2:163227917-163695240	0.990156	0.994531	-0.00437517
HSP90AB1	chr6:44214849-44221614	0.992644	0.997241	-0.0045977
PTPN4	chr2:120517207-120735037	0.986336	0.99101	-0.00467458
AIFM1	chrX:129263338-129299861	0.908127	0.913175	-0.00504796
UGCG	chr9:114659206-114695433	0.902954	0.908017	-0.00506329
RORB	chr9:77112252-77302117	0.994928	1	-0.00507246
TPH1	chr11:18042084-18062335	0.994757	1	-0.00524345
DPP6	chr7:153584419-154685995	0.837768	0.843311	-0.00554324
PRKAA1	chr5:40759481-40798297	0.926377	0.932174	-0.0057971
BAAT	chr9:104122699-104147287	0.968974	0.975338	-0.00636436
ADRA1B	chr5:159343740-159400017	0.683941	0.690339	-0.00639795
ABCB11	chr2:169779449-169887833	0.9647	0.971256	-0.00655572
ARL1	chr12:101786915-101801572	0.992674	1	-0.00732601
CEACAM5	chr19:42212530-42234437	0.422949	0.430536	-0.00758653
SRR	chr17:2207248-2228553	0.960899	0.968719	-0.00782014
IFNGR2	chr21:34775202-34809828	0.719921	0.727811	-0.00788955
SLCO1C1	chr12:20848289-20906320	0.991525	0.999554	-0.00802855
POU5F1	chr6_mcf_hap5:2427966-31138451	0	0.0080429	-0.0080429
SDHC	chr1:161284166-161334535	0.959481	0.967585	-0.00810373
GABRA3	chrX:151335634-151619831	0.991886	1	-0.00811359
LRP1	chr12:57522282-57607125	0.739934	0.748295	-0.00836084
VAMP2	chr17:8062465-8066293	0.945869	0.954416	-0.00854701
AR	chrX:66763874-66944119	0.479698	0.488322	-0.00862379
PROC	chr2:128175996-128186822	0.680375	0.689033	-0.00865801
SLC31A1	chr9:115983808-116026772	0.986038	0.994764	-0.008726
PRMT3	chr11:20409076-20530879	0.882206	0.890977	-0.00877193
SULT1E1	chr4:70706930-70725870	0.99096	1	-0.00903955
RPL3	chr22:39708887-39715670	0.867987	0.877063	-0.00907591
LPL	chr8:19796582-19824770	0.911765	0.920868	-0.00910364
MBL2	chr10:54525140-54531460	0.759036	0.768407	-0.00937082
S100A11	chr1:152004982-152009511	0.990566	1	-0.00943396
ATP7A	chrX:77166194-77305892	0.975572	0.985121	-0.00954919
EGFR	chr7:55086725-55275031	0.898174	0.908203	-0.0100283
RB1	chr13:48877883-49056026	0.89451	0.904557	-0.0100466
CD86	chr3:121774221-121839983	0.891919	0.90202	-0.010101
PRKACA	chr19:14202507-14228559	0.861781	0.871985	-0.0102041
CHRNA5	chr15:78857862-78887611	0.914001	0.924662	-0.010661
ACTR2	chr2:65454829-65498390	0.949167	0.96	-0.0108333
RPL10L	chr14:47120220-47121028	0.989147	1	-0.0108527
PRKCB	chr16:23847300-24231932	0.843218	0.854253	-0.0110345
ARPC3	chr12:110872706-110888158	0.977654	0.988827	-0.0111732
CA5B	chrX:15756412-15805748	0.823899	0.83543	-0.0115304
GRM1	chr6:146348782-146758731	0.965167	0.977784	-0.0126166
HINT1	chr5:130494875-130501034	0.968504	0.981627	-0.0131234
S100A2	chr1:153533585-153538306	0.986395	1	-0.0136054
F9	chrX:138612895-138645617	0.984848	0.999278	-0.01443
IVD	chr15:40697686-40713512	0.440281	0.455113	-0.0148322
FNTB	chr14:65453507-65529370	0.890411	0.905632	-0.0152207
ARG1	chr6:131894365-131905468	0.848297	0.863777	-0.0154799
CYP2C9	chr10:96698415-96749148	0.95723	0.972845	-0.0156144
SLC16A10	chr6:111408781-111544606	0.852713	0.869509	-0.0167959
NDUFV2	chr18:9102628-9134343	0.910667	0.928	-0.0173333
ACSL4	chrX:108884564-108976621	0.972378	0.990169	-0.0177903
RPL19	chr17:37356536-37360980	0.972927	0.99154	-0.0186125
COX6B1	chr19:36139125-36149686	0.831418	0.850575	-0.0191571
CA2	chr8:86376131-86393721	0.932312	0.951469	-0.0191571
SRD5A1	chr5:6633500-6669675	0.605128	0.624359	-0.0192308
HTR4	chr5:147830595-148033739	0.88219	0.901594	-0.019404
MMACHC	chr1:45965856-45976739	0.866902	0.886926	-0.0200236
EIF4E	chr4:99799607-99851786	0.735758	0.756364	-0.0206061
SLC25A12	chr2:172639915-172750813	0.967599	0.988709	-0.0211095
KCNMA1	chr10:78629359-79397577	0.860501	0.881943	-0.0214415
CACNB4	chr2:152689286-152955593	0.93321	0.955473	-0.0222635
UBC	chr12:125396192-125399587	0.949466	0.971817	-0.0223518
ATP8A1	chr4:42410392-42659122	0.943682	0.966097	-0.0224152
HDAC3	chr5:141000443-141016423	0.97669	0.999223	-0.022533
HSD3B2	chr1:119957554-119965662	0.879357	0.902592	-0.023235
CDC42	chr1:22379120-22419436	0.975976	1	-0.024024
ASMT	chrX:1664348-1761974	0.0307487	0.0548128	-0.0240642
HLA-DQB1	chr6:3906294-32634466	0.0954198	0.119593	-0.024173
NDUFA4	chr7:10972815-10979813	0.804878	0.829268	-0.0243902
NDUFS1	chr2:206987803-207024187	0.939103	0.963828	-0.0247253
SOD1	chr21:33031935-33041243	0.44086	0.466667	-0.0258065
PDHA1	chrX:19362011-19379825	0.79893	0.824924	-0.0259939
C4B	chr6_mcf_hap5:3235415-32003195	0.0339374	0.0601176	-0.0261803
UPP2	chr2:158851691-158992666	0.848889	0.875556	-0.0266667
KRT8	chr12:53290971-53298868	0.933196	0.960055	-0.0268595
SLC4A7	chr3:27414214-27498245	0.967627	0.994513	-0.0268861
PRSS2	chr7:142479908-142481378	0.884804	0.911765	-0.0269608
ARF4	chr3:57557090-57583215	0.955801	0.983425	-0.0276243
SLC12A1	chr15:48498498-48596275	0.971731	1	-0.0282686
KCNK2	chr1:215178885-215410436	0.965046	0.993921	-0.0288754
ESRRG	chr1:216676588-217311097	0.959332	0.988381	-0.0290487
CFB	chr6_ssto_hap7:3199309-31919861	0.0092676	0.0383576	-0.02909
GSTA3	chr6:52761439-52774496	0.970105	1	-0.0298954
TUBB4	chr19:6494330-6502330	0.877903	0.907865	-0.0299625
HLA-A	chr6_mann_hap4:1150160-29913661	0.00175329	0.0324358	-0.0306825
VEGFA	chr6:43737946-43754223	0.519429	0.550357	-0.0309278
GSTM4	chr1:110198698-110208123	0.856932	0.887906	-0.0309735
COX7C	chr5:85913784-85916583	0.947917	0.979167	-0.03125
SMS	chrX:21958842-22012955	0.921889	0.953678	-0.0317893
LDHAL6A	chr11:18477374-18501147	0.966967	0.998999	-0.032032
PPP2R5C	chr14:102228135-102394328	0.857582	0.890369	-0.0327869
HSD17B4	chr5:118788148-118878027	0.918589	0.951606	-0.0330167
TNFRSF1B	chr1:12227060-12269277	0.33189	0.365079	-0.033189
GSTM5	chr1:110254864-110260890	0.458143	0.491629	-0.0334855
MAP2	chr2:210288771-210598834	0.954071	0.987822	-0.0337509
AGXT2	chr5:34998206-35048240	0.651133	0.685437	-0.0343042
PPP2CA	chr5:133532148-133561950	0.890323	0.924731	-0.0344086
CLC	chr19:40221895-40228668	0	0.034965	-0.034965
SLC1A2	chr11:35272752-35441532	0.943188	0.978551	-0.0353623
CACNB2	chr10:18429606-18830688	0.873953	0.909652	-0.0356985
OAZ1	chr19:2269520-2273487	0.334302	0.37064	-0.0363372
ACE2	chrX:15579156-15620192	0.875103	0.911497	-0.0363937
PLEKHA1	chr10:124134094-124191871	0.916667	0.953788	-0.0371212
AKR1C2	chr10:5031965-5060207	0.819159	0.856305	-0.0371457
KAT2B	chr3:20081524-20195896	0.827931	0.865146	-0.0372149
NQO2	chr6:3000067-3019994	0.627874	0.66523	-0.0373563
FGFR2	chr10:123237844-123357972	0.91107	0.949815	-0.0387454
HTR7	chr10:92500576-92617671	0.924515	0.963296	-0.0387812
NDUFB8	chr10:102283497-102289636	0.773619	0.812834	-0.0392157
RPS6KA1	chr1:26856249-26901520	0.631669	0.670935	-0.0392659
ITGB1	chr10:33189246-33247293	0.960356	1	-0.039644
TUBB4Q	chr4:190903678-190906024	0.475058	0.515733	-0.0406754
DDAH2	chr6_mann_hap4:2980386-31698039	0.000832501	0.041958	-0.0411255
P4HA1	chr10:74766980-74856732	0.954654	0.995823	-0.0411695
EIF2S3	chrX:24073065-24096927	0.906272	0.947851	-0.0415786
EFNB2	chr13:107142096-107187337	0.958084	1	-0.0419162
SIGLEC7	chr19:51645558-51656783	0.0192308	0.0612536	-0.0420228
GARS	chr7:30634181-30673648	0.856306	0.89955	-0.0432432
PIK3R1	chr5:67522462-67597649	0.946887	0.990858	-0.0439704
PRKCA	chr17:64298926-64806862	0.894998	0.939079	-0.0440812
CYP2A13	chr19:41594368-41602099	0.812795	0.857912	-0.0451178
ACOX1	chr17:73937589-73975515	0.924907	0.974347	-0.0494403
GRIA4	chr11:105480800-105852819	0.950135	1	-0.0498652
TSHR	chr14:81421869-81612646	0.895799	0.946046	-0.0502471
UGT2B7	chr4:69962193-69978705	0.869811	0.920126	-0.0503145
GABRG3	chr15:27216429-27778373	0.910969	0.962251	-0.0512821
DHFRL1	chr3:93776766-93782067	0.916667	0.968085	-0.0514184
RPL23	chr17:37006321-37010053	0.943262	0.995272	-0.0520095
TUBA1A	chr12:49578583-49582861	0.908555	0.960914	-0.0523599
SLC7A4	chr22:21383007-21386847	0.580189	0.633124	-0.052935
GCH1	chr14:55308724-55369542	0.693491	0.746746	-0.0532544
MRC1L1	chr10:17851362-18200091	0.846488	0.899794	-0.0533059
NR1H4	chr12:100867679-100957643	0.944327	0.997886	-0.0535588
NDUFB4	chr3:120315128-120321258	0.147887	0.201878	-0.0539906
SHMT2	chr12:57623356-57628718	0.925413	0.979538	-0.0541254
MAPK14	chr6:35995454-36079013	0.912007	0.966283	-0.0542763
GRIA3	chrX:122318096-122624766	0.94	0.995357	-0.0553571
LHCGR	chr2:48913913-48982880	0.849048	0.905714	-0.0566667
HLA-B	chr6_cox_hap2:2615165-31324989	0.0231099	0.0800429	-0.056933
NSF	chr17_ctg5_hap1:266212-44834833	0.273341	0.331624	-0.0582839
GSTA2	chr6:52614885-52628361	0.538117	0.597907	-0.0597907
PCMT1	chr6:150070831-150132557	0.822844	0.88345	-0.0606061
IYD	chr6:150690028-150725765	0.777671	0.839269	-0.0615977
CA10	chr17:49707674-50237377	0.938197	1	-0.0618034
DRD4	chr11:637305-640705	0	0.0619048	-0.0619048
NMT2	chr10:15147771-15210695	0.917168	0.979292	-0.0621242
SNAP25	chr20:10199477-10288065	0.840325	0.902571	-0.0622463
RORA	chr15:60780483-61521502	0.779528	0.842028	-0.0625
FABP2	chr4:120238405-120243316	0.937343	1	-0.0626566
NID1	chr1:236139132-236228481	0.674412	0.737179	-0.0627671
GOT1	chr10:101156627-101190530	0.877617	0.940419	-0.0628019
LARS	chr5:145492589-145562294	0.921552	0.984424	-0.0628717
GAPDH	chr12:6643657-6647536	0.892857	0.957341	-0.0644841
C4A	chr6_ssto_hap7:3235415-32003194	0.0440001	0.108664	-0.0646642
TMLHE	chrX:154718673-154842622	0.934379	0.999287	-0.0649073
ABL2	chr1:179068462-179198819	0.89222	0.95759	-0.0653701
GRID2	chr4:93225550-94693649	0.912698	0.978175	-0.0654762
GNAS	chr20:57414795-57486250	0.649474	0.716575	-0.0671007
SLC8A1	chr2:40339286-40739575	0.928619	0.996365	-0.0677462
MAPK9	chr5:179660595-179719071	0.884422	0.954774	-0.0703518
GLUD2	chrX:120181462-120183796	0.738819	0.810972	-0.0721527
PMS2	chr7:6012870-6048737	0.766705	0.838934	-0.0722287
OTC	chrX:38211736-38280703	0.9277	1	-0.0723005
EGLN1	chr1:231499497-231560790	0.494926	0.567525	-0.0725995
RPL13A	chr19:49990865-49995564	0.658497	0.732026	-0.0735294
CYP26A1	chr10:94833232-94837641	0.722892	0.799197	-0.0763052
ARL3	chr10:104433488-104474190	0.918033	0.994536	-0.0765027
TUBB2B	chr6:3224495-3227968	0.855755	0.932735	-0.0769806
VDAC2	chr10:76969912-76991207	0.890739	0.967742	-0.0770031
AKR1C4	chr10:5238798-5260912	0.840535	0.918724	-0.0781893
OGFOD1	chr16:56485424-56511407	0.819521	0.898097	-0.0785758
CSF2RA	chrX:1337693-1428828	0	0.0791202	-0.0791202
SCN4A	chr17:62015914-62050278	0.701143	0.781891	-0.0807476
FTH1	chr11:61731757-61735132	0.894928	0.976449	-0.0815217
MMP16	chr8:89049460-89339717	0.917004	0.998988	-0.0819838
ADH6	chr4:100123795-100140403	0.844523	0.927562	-0.0830389
ACTR3	chr2:114647537-114716167	0.873508	0.957041	-0.0835322
PDE4B	chr1:66258193-66840262	0.895906	0.981287	-0.0853801
IL3RA	chrX:1405509-1501582	0	0.0866315	-0.0866315
HLA-DRB1	chr6:3720949-32557562	0.0617329	0.149097	-0.0873646
UGT2B4	chr4:70345883-70361626	0.722747	0.810964	-0.0882168
AKR1B10	chr7:134212344-134226166	0.852787	0.942166	-0.0893796
FYN	chr6:111982485-112194627	0.90678	0.99774	-0.0909605
ITGAV	chr2:187454790-187545628	0.840013	0.931434	-0.0914214
CDK15	chr2:202671198-202758263	0.895238	0.987013	-0.0917749
PPP3R1	chr2:68405989-68479651	0.822612	0.916179	-0.0935673
PDE4D	chr5:58264866-59783925	0.718443	0.813023	-0.0945798
MDH1	chr2:63816122-63834328	0.898507	0.995025	-0.0965174
SGK1	chr6:134490384-134639196	0.676486	0.773127	-0.0966408
GMPS	chr3:155588325-155655520	0.888569	0.987032	-0.098463
ZFY	chrY:2803112-2850547	0.857855	0.959268	-0.101413
METAP1	chr4:99916788-99983960	0.747631	0.849268	-0.101637
PARK7	chr1:8021714-8045342	0.868421	0.970175	-0.101754
HSD3B1	chr1:120049826-120057681	0.825312	0.927807	-0.102496
RNASE2	chr14:21423630-21424594	0	0.102881	-0.102881
TGFBR2	chr3:30647994-30735633	0.810006	0.913997	-0.103991
CELA1	chr12:51722227-51740463	0.418275	0.522523	-0.104247
TUBA1C	chr12:49658865-49667113	0.882963	0.988889	-0.105926
CYP2B6	chr19:41497204-41524301	0.357046	0.46477	-0.107724
AKR1D1	chr7:137761178-137803050	0.825688	0.933741	-0.108053
SLC22A16	chr6:110745907-110797844	0.756632	0.866205	-0.109573
CYCS	chr7:25158270-25164980	0.889937	1	-0.110063
IL6	chr7:22766766-22771621	0.737089	0.8482	-0.111111
CRP	chr1:159682079-159684379	0.814815	0.925926	-0.111111
TNFRSF1A	chr12:6437923-6451283	0.309942	0.421784	-0.111842
EFTUD1	chr15:82422561-82555104	0.876598	0.990187	-0.113589
MAPK1	chr22:22113947-22221970	0.768236	0.885503	-0.117267
THRA	chr17:38218446-38250120	0.840226	0.95802	-0.117794
KDM5D	chrY:21867301-21906825	0.160195	0.278167	-0.117972
BCHE	chr3:165490692-165555253	0.838585	0.956882	-0.118297
SGPL1	chr10:72575704-72640932	0.858231	0.976567	-0.118336
TFPI	chr2:188328958-188419219	0.839885	0.958773	-0.118888
PDXDC1	chr16:15068833-15131552	0.477398	0.597381	-0.119983
MASP2	chr1:11086580-11107285	0.426024	0.548434	-0.12241
CDK4	chr12:58142003-58146164	0.873904	0.998904	-0.125
SLC25A6	chrY:1455045-1511039	0.207358	0.33612	-0.128763
MAPKAPK2	chr1:206858289-206907626	0.735084	0.864757	-0.129674
GPI	chr19:34855645-34893318	0.647715	0.778149	-0.130435
GGT1	chr22:24979718-25024972	0.409357	0.540351	-0.130994
KRAS	chr12:25358180-25403854	0.828239	0.959243	-0.131004
ORM1	chr9:117085303-117088759	0.485149	0.617162	-0.132013
TRAPPC4	chr11:118889241-118894385	0.843939	0.978788	-0.134848
IFNAR1	chr21:34697214-34732128	0.499403	0.634409	-0.135006
CYP2C19	chr10:96522463-96612671	0.594026	0.729803	-0.135777
CMAS	chr12:22199159-22218602	0.658238	0.800766	-0.142529
OGFOD2	chr12:123459354-123464588	0.209622	0.352806	-0.143184
CHEK1	chr11:125495036-125546150	0.837177	0.985325	-0.148148
SCNN1A	chr12:6456009-6486523	0.346049	0.500908	-0.154859
FCGR1B	chr1:120926908-120935944	0.696323	0.85172	-0.155397
FGF4	chr11:69587797-69590171	0	0.161031	-0.161031
TACR1	chr2:75273590-75426645	0.836319	1	-0.163681
HSD17B7	chr1:162760496-162782608	0.574074	0.740741	-0.166667
PPIA	chr7:44836241-44842716	0.763052	0.931727	-0.168675
RDH11	chr14:68143519-68162510	0.798328	0.972832	-0.174504
LPA	chr6:160952515-161087407	0.651478	0.827536	-0.176057
SLC22A8	chr11:62760296-62783317	0.702271	0.879067	-0.176796
PRSS1	chr7:142457319-142460927	0.59543	0.775538	-0.180108
FMO1	chr1:171217663-171255113	0.813634	0.994997	-0.181363
HPSE	chr4:84216468-84256306	0.60723	0.791054	-0.183824
GSTA5	chr6:52696541-52710893	0.506726	0.692078	-0.185351
ASPH	chr8:62413115-62627199	0.667782	0.854801	-0.187019
EEF1A1	chr6:74225473-74230755	0.807775	0.99496	-0.187185
PFN2	chr3:149682691-149688741	0.558541	0.746641	-0.1881
SCN4B	chr11:118004092-118023630	0.585153	0.774381	-0.189229
CYP4A11	chr1:47394846-47407156	0.776282	0.967949	-0.191667
CYB5R1	chr1:202931001-202936404	0.648148	0.845316	-0.197168
HNMT	chr2:138721808-138773934	0.627181	0.82461	-0.197429
[truncated: 148 more rows]

## Sheet: table S5
Table S5. The number of exonic SNPs and indels called in each sample
Sample ID	Exon Snp Filtered	Exon Indel Filtered	Sample ID	Exon Snp Filtered	Exon Indel Filtered
MC1-MP-1	86193	2146	IC1-MP-4	91186	2255
MC1-MP-2	86263	2156	IC1-HP-1	87251	1905
MC1-MP-3	86598	2143	IC1-HP-2	86802	1888
MC1-MP-4	86114	2154	IC1-HP-3	86343	1877
MC1-HP-1	82777	1795	IC1-HP-4	87017	1894
MC1-HP-2	82489	1800	IC2-MP-1	88693	2141
MC1-HP-3	82922	1767	IC2-MP-2	91472	2245
MC1-HP-4	83392	1855	IC2-MP-3	92033	2067
MC2-MP-1	87520	2184	IC2-MP-4	91687	2250
MC2-MP-2	81602	1890	IC2-HP-1	88263	1951
MC2-MP-3	87661	2143	IC2-HP-2	87909	1880
MC2-MP-4	87870	2124	IC2-HP-3	88183	1897
MC2-HP-1	84416	1824	IC2-HP-4	87300	1889
MC2-HP-2	84129	1784
MC2-HP-3	84955	1814	CC1-MP	65403	1774
MC2-HP-4	83815	1714	CC2-MP	85486	2108
IC1-MP-1	90922	2246
IC1-MP-2	91056	2278	CR1-MP	65027	1763
IC1-MP-3	91209	2250	CR2-MP	65412	1794

## Sheet: table S6
Table S6. Sanger validation of the SNP calling.
Chr	Coordinate	Genotype	Primer Sequence		Strand	Length
chr10	33010862	C	F	CCCAGCACTGACAAGTCCTTTCCCT	+	25
			R	GGTGTCCCTCACATAGTTGCGGAGT	-	25
chr11	533125	A	F	CGGCACTGCTCAAAGTCTATGCCA	+	24
			R	ACCCACGCTGCACACGAGTGTTTAC	-	25
chr11	7261639	G	F	TCTCTGCTCCCCTCCCAGATAGCTT	+	25
			R	TGCTCTCCTGAAACTCCCCTGACAC	-	25
chr1	190564845	C	F	CCCAGAGCGGAAGAGGGAAGTGAAT	+	25
			R	CTCCTGGCTCCTGAGTAGGAAACGG	-	25
chr12	45909607	T	F	GGCTGCTGTTTCTTGTGCTGTCACT	+	25
			R	AATCATGGCAGTGTGAACAGCCTGG	-	25
chr12	88014742	T	F	GCTCATTTTCCTCTTGGTGGGGACT	+	25
			R	TCGCTCGATGTCTGCCTGGTAATGT	-	25
chr13	100041344	A	F	CCGTTTCATCTCCTGCGGACTAGGA	+	25
			R	GCCTAGACGTCATGCCATTGCTGTT	-	25
chr13	127610609	C	F	CCAATGCAAGCTGGTATGCACCTCT	+	25
			R	TTACTTGTTGAATCCAGGGCCCCAC	-	25
chr14	8337495	C	F	ATGTTGGAGCCATTTCTGAGGGGGA	+	25
			R	TCCAGAGTCTCCCTCCTACTCCTGC	-	25
chr14	9203758	C	F	TTCCTGGACCCCAGCTTCTGTTTCA	+	25
			R	TTGCTTGCAGACACAGACCAAACCC	-	25
chr15	2080123	T	F	GCTCTCCTCTTCAGAGTGGCTGGAG	+	25
			R	CCCCTCAACTCAGATCGGCTTCCTT	-	25
chr16	51801437	G	F	GGGCCCACCTCACCTTCTCATTGAA	+	25
			R	TGAGTGTGAACCTGCAATGCCCCTA	-	25
chr20	54685998	C	F	TCTCCTGGGAAGCCTCTCACTGTCT	+	25
			R	TGCCCCTCTCTGGGTCTCAGTATCA	-	25
chr20	72100096	T	F	AGCTTTCCTTCTCCAGACTTCCCAT	+	25
			R	ATGTTCTCCCCCAGTTCAAGGCAGT	-	25
chr2	130746199	A	F	TCCCATATTGCCAAAAATCACTACA	+	25
			R	CCTCAGTAGGTAAGCTGGCCCTGAG	-	25
chr2	146577667	G	F	AACCTCTCCATTTCAGGTCCAATCC	+	25
			R	TGGAAGATTTGGACCGTTAGCCAGT	-	25

## Sheet: table S7
Table S7. Pseudogenized genes in macaque and Sanger validation.
Gene Name	Mutation type	chr	mutation start position	Description	Forward primer	Reverse primer	Samples for validation	Result
WDR36	Homozygous stopgain snp	chr5	110428063	WD repeat domain 36
TRIM31	Homozygous stopgain snp	chr6	30080570	tripartite motif-containing 31
TPRA1	Homozygous stopgain snp	chr3	127292472	G protein-coupled receptor 175
TAAR8	Homozygous stopgain snp	chr6	132874121	trace amine associated receptor 8
SULT6B1	Homozygous stopgain snp	chr2	37395086	sulfotransferase family, cytosolic, 6B, member 1
SMURF2	Homozygous frameshift indel	chr17	62577077	SMAD specific E3 ubiquitin protein ligase 2
RBM34	Homozygous stopgain snp	chr1	235295036	RNA binding motif protein 34
PTGFR	Homozygous stopgain snp	chr1	79002093	prostaglandin F receptor (FP)
PSORS1C1	Homozygous stopgain snp	chr6	31107584	psoriasis susceptibility 1 candidate 1	5' AGTCAATACTCACTTGGCATCT 3'	5' GTTACTTCTGAAGGGCTAACAG 3'	10（5 Chinese rhesus and 5 Vietnamese Cynomolgus）	Validated in all samples
	Homozygous stopgain snp	chr6	31107546		5' GGGACCTCCAAGCAATGACA 3'	5' CGTTACTTCTGAAGGGCTAACAG 3'	10（5 Chinese rhesus and 5 Vietnamese Cynomolgus）	Validated in all samples
PCDHGA1	Homozygous stopgain snp	chr5	140712688	protocadherin gamma subfamily A, 1
OR2B2	Homozygous stopgain snp	chr6	27879108	olfactory receptor, family 2, subfamily B, member 2
OR10J5	Homozygous stopgain snp	chr1	159505190	olfactory receptor, family 10, subfamily J, member 5
OR10J1	Homozygous stopgain snp	chr1	159410232	olfactory receptor, family 10, subfamily J, member 1
OPRM1	Homozygous stopgain snp	chr6	154360569	opioid receptor, mu 1	5' GACTCCTTGGATCGCTTTGC 3'	5' ATGGGTCGGACAGGTTGC 3'	10（5 Chinese rhesus and 5 Vietnamese Cynomolgus）	Validated in all samples
MPP4	Homozygous stopgain snp	chr2	202509938	membrane protein, palmitoylated 4 (MAGUK p55 subfamily member 4)
LYPD6B	Homozygous stopgain snp	chr2	150061770	LY6/PLAUR domain containing 6B
LGSN	Homozygous stopgain snp	chr6	63990445	lengsin, lens protein with glutamine synthetase domain
HSPA6	Homozygous stopgain snp	chr1	161495747	heat shock 70kDa protein 7 (HSP70B); heat shock 70kDa protein 6 (HSP70B')
HMMR	Homozygous stopgain snp	chr5	162918135	hyaluronan-mediated motility receptor (RHAMM)
FAM173B	Homozygous stopgain snp	chr5	10227589	family with sequence similarity 173, member B
CLDN16	Homozygous stopgain snp	chr3	190105950	claudin 16
CD1E	Homozygous stopgain snp	chr1	158326336	CD1e molecule	5' GCACAAGAAGGGTAAAACTGGG 3'	5' TGTCCTGGGTGTTGGCTCC 3'	10（5 Chinese rhesus and 5 Vietnamese Cynomolgus）	Validated in all samples
C5orf20	Homozygous stopgain snp	chr5	134782217	TRAF-interacting protein with forkhead-associated domain, family member B; chromosome 5 open reading frame 20
C3orf14	Homozygous stopgain snp	chr3	62319056	chromosome 3 open reading frame 14
C1orf111	Homozygous stopgain snp	chr1	162343870	chromosome 1 open reading frame 111

## Sheet: table S8
Table S8: The list of 187 genes under positive selection across all branches of primate phylogeny (FDR<0.1)
Ensembl ID	Gene name	CHR	Start	End	Gene full name	Associated disease	P-value (species tree)	FDR (species tree)	P-value (gene tree)	FDR(gene tree)
ENSP00000392486	RHPN1	chr8	144451158	144464818	rhophilin, Rho GTPase binding protein 1	_	4.18e-06	0.00120125	0.468779	0.0973122
ENSP00000313346	ENOSF1	chr18	674308	712515	enolase superfamily member 1	_	1.93e-05	0.00400289	0.396015	0.0826494
ENSP00000349709	RAET1E	chr6	150209637	150212037	retinoic acid early transcript 1E	_	0.00113457	0.0947923	0.377743	0.0792621
ENSP00000273739	SLIT2	chr4	20255439	20620629	slit homolog 2 (Drosophila)	_	2.46E-10	3.27E-07	0.336513	0.0712905
ENSP00000351338	PLXNB1	chr3	48445896	48466020	plexin B1	_	4.30E-07	0.000185227	0.337916	0.0712905
ENSP00000341489	SYDE1	chr19	15218245	15224771	synapse defective 1, Rho GTPase, homolog 1 (C. elegans)	_	8.22E-11	1.58E-07	0.330294	0.0704483
ENSP00000265052	MGLL	chr3	127411044	127541161	monoglyceride lipase	Obesity;Obesity	0.000152705	0.0229032	0.317661	0.068128
ENSP00000323387	ANKRD29	chr18	21181193	21242694	ankyrin repeat domain 29	_	0.000281733	0.0345139	0.308516	0.0665343
ENSP00000356975	ADAMTS4	chr1	161160931	161168417	ADAM metallopeptidase with thrombospondin type 1 motif, 4	_	9.23E-07	0.000370151	0.305085	0.066162
ENSP00000335333	PIP5K1C	chr19	3633435	3700388	phosphatidylinositol-4-phosphate 5-kinase, type I, gamma	Contracture syndrome type 3	7.24E-05	0.011779	0.303567	0.066162
ENSP00000359094	GMEB2	chr20	62221445	62250750	glucocorticoid modulatory element binding protein 2	_	0.000251253	0.0321008	0.300569	0.0659191
ENSP00000411825	PDCD6IP	chr3	33840221	33908014	programmed cell death 6 interacting protein	_	0.000469708	0.05032	0.290044	0.0639723
ENSP00000352011	CACNA1G	chr17	48638821	48704109	calcium channel, voltage-dependent, T type, alpha 1G subunit	Myoclonic epilepsy, juvenile	1.42E-08	1.15E-05	0.273765	0.0607269
ENSP00000159087	ANO8	chr19	17434329	17445479	anoctamin 8	_	1.02E-10	1.76E-07	0.263063	0.0586882
ENSP00000300571	GPRC5B	chr16	19871825	19884167	G protein-coupled receptor, family C, group 5, member B	_	9.02E-06	0.00215996	0.253761	0.0569402
ENSP00000408893	IL1RAP	chr3	190282079	190374393	interleukin 1 receptor accessory protein	_	4.08E-07	0.000180233	0.24606	0.0555333
ENSP00000229794	MAPK14	chr6	35995935	36076221	mitogen-activated protein kinase 14	_	6.32E-08	3.51E-05	0.224287	0.0509153
ENSP00000264382	SI	chr3	164697153	164793800	sucrase-isomaltase (alpha-glucosidase)	Sucrase isomaltase deficiency	9.48E-08	4.81E-05	0.218465	0.0498855
ENSP00000364847	MAGED1	chrX	51637401	51645023	melanoma antigen family D, 1	_	0.000528827	0.0551452	0.198748	0.0456516
ENSP00000314348	DDX10	chr11	108535881	108811147	DEAD (Asp-Glu-Ala-Asp) box polypeptide 10	_	7.95E-06	0.00198826	0.196648	0.0454381
ENSP00000419981	DZIP3	chr3	108324254	108409741	DAZ interacting protein 3, zinc finger	_	3.08E-09	3.04E-06	0.193673	0.0450289
ENSP00000396032	MTCL1	chr18	8705659	8828941		_	3.55E-06	0.00105867	0.191995	0.0450289
ENSP00000400717	GNA13	chr17	63010378	63052711	guanine nucleotide binding protein (G protein), alpha 13	_	4.56E-05	0.00806827	0.193717	0.0450289
ENSP00000417867	TAF8	chr6	42018280	42044949	TAF8 RNA polymerase II, TATA box binding protein (TBP)-associated factor, 43kDa	_	7.11E-06	0.0018104	0.185623	0.0439368
ENSP00000384570	CARD10	chr22	37887200	37915207	caspase recruitment domain family, member 10	_	1.42E-07	6.62E-05	0.157852	0.0375927
ENSP00000322775	RHBDF2	chr17	74467718	74477606	rhomboid 5 homolog 2 (Drosophila)	_	0.000144591	0.0218764	0.146255	0.0350459
ENSP00000261191	ASUN	chr12	27058433	27089736	asunder spermatogenesis regulator	_	4.14E-05	0.00751071	0.140257	0.0338174
ENSP00000350614	DLGAP2	chr8	1496794	1649569	discs, large (Drosophila) homolog-associated protein 2	_	6.56E-06	0.00174163	0.134701	0.0326806
ENSP00000264018	DDX6	chr11	118625424	118656960	DEAD (Asp-Glu-Ala-Asp) box polypeptide 6	_	8.37E-06	0.00203313	0.10173	0.0249372
ENSP00000402505	CPAMD8	chr19	17003922	17137623	C3 and PZP-like, alpha-2-macroglobulin domain containing 8	_	0.000455325	0.049084	0.102142	0.0249372
ENSP00000362344	FPGS	chr9	130565204	130575880	folylpolyglutamate synthase	Reduced expression, association with	1.05E-05	0.00240902	0.0979657	0.0242223
ENSP00000379232	CREM	chr10	35437300	35500728	cAMP responsive element modulator	_	7.98E-05	0.012748	0.0960901	0.0239108
ENSP00000264818	TYK2	chr19	10461513	10489082	tyrosine kinase 2	Systemic lupus erythematosus, susept. assoc. with;Cancer, association with ?;Acute myeloid leukaemia, reduced risk, association with;Hyper-IgE syndrome	2.36E-06	0.000755348	0.0948067	0.0237437
ENSP00000225577	RPS6KB1	chr17	57970546	58024146	ribosomal protein S6 kinase, 70kDa, polypeptide 1	Potential protein deficiency	4.98E-06	0.00138441	0.0918387	0.0231497
ENSP00000420381	CALU	chr7	128388409	128409218	calumenin	_	1.14E-06	0.000428706	0.0894408	0.0226926
ENSP00000415620	DPY30	chr2	32248543	32264525	dpy-30 homolog (C. elegans)	_	2.96E-05	0.00573433	0.0833952	0.021298
ENSP00000227880	SLC15A3	chr11	60704694	60719023	solute carrier family 15, member 3	_	0.000331295	0.0391382	0.0722579	0.0185759
ENSP00000330930	PRAGMIN.1	chr8	8175679	8239257		_	0.000207838	0.0282267	0.0699667	0.0181068
ENSP00000226091	EFNB3	chr17	7608917	7612891	ephrin-B3	_	4.73E-05	0.0082333	0.0694731	0.0180997
ENSP00000317144	PIBF1	chr13	73357608	73590054	progesterone immunomodulatory binding factor 1	_	4.88E-08	2.92E-05	0.0666456	0.0174804
ENSP00000395916	EYA4	chr6	133595919	133849940	eyes absent homolog 4 (Drosophila)	Late-onset deafness;Sensorineural deafness;Sensorineural hearing loss, cardiac malformation & mental retard.;Dilated cardiomyopathy and sensorineural deafness;Holoprosencephaly, middle interhemispheric variant	7.91E-08	4.13E-05	0.0648402	0.0171225
ENSP00000383178	DIAPH3	chr13	60240721	60737900	diaphanous homolog 3 (Drosophila)	Autism ;Auditory neuropathy	4.58E-05	0.00806827	0.0644828	0.0171225
ENSP00000309653	GLIS1	chr1	53972295	54060575	GLIS family zinc finger 1	_	6.42E-05	0.0108524	0.0552137	0.0147815
ENSP00000346791	TTC3	chr21	38459558	38573872	tetratricopeptide repeat domain 3	_	0.00116312	0.0962763	0.0463382	0.0124916
ENSP00000385727	MAST4	chr5	65892484	66462876	microtubule associated serine/threonine kinase family member 4	Potential protein deficiency	0.00103894	0.0891795	0.0362429	0.00983847
ENSP00000349297	ACADVL	chr17	7123166	7128413	acyl-CoA dehydrogenase, very long chain	Very long chain acyl-CoA dehydrogenase deficiency	0.000826261	0.0750071	0.0356905	0.00975676
ENSP00000164024	CELSR3	chr3	48675641	48700067	cadherin, EGF LAG seven-pass G-type receptor 3 (flamingo homolog, Drosophila)	_	1.84E-06	0.000609091	0.0311127	0.00856562
ENSP00000376372	PLD4	chr14	105393478	105399298	phospholipase D family, member 4	_	1.99E-05	0.00403641	0.0270907	0.00751162
ENSP00000228463	SELPLG	chr12	109016848	109018083	selectin P ligand	Incident coronary heart disease, decr. risk, in Afr. Amer., assoc;Lower platelet binding capacity, association with;Cerebrovascular disease, association with	6.97E-05	0.0114552	0.0245738	0.00686274
ENSP00000262464	FBN2	chr5	127595150	127873296	fibrillin 2	Contractural arachnodactyly	0.000474927	0.050565	0.0210136	0.00591102
ENSP00000362405	KIF1A	chr2	241656784	241737169	kinesin family member 1A	Intellectual disability, nonsyndromic;Spastic paraparesis	4.08E-08	2.61E-05	0.0197954	0.00560899
ENSP00000383909	DMRTA2	chr1	50884340	50887208	DMRT-like family A2	_	1.08E-06	0.000422366	0.0177497	0.00506632
ENSP00000265465	POLA2	chr11	65029764	65064737	polymerase (DNA directed), alpha 2 (70kD subunit)	_	0.000326428	0.0388292	0.017503	0.00503292
ENSP00000222107	SIGLEC5	chr19	52115487	52150012	sialic acid binding Ig-like lectin 5	_	0.000766596	0.0714716	0.0173086	0.00501417
ENSP00000233027	NEK4	chr3	52745796	52804762	NIMA (never in mitosis gene a)-related kinase 4	_	1.04E-05	0.00240902	0.0170252	0.00496914
ENSP00000393596	BIRC6	chr2	32582230	32842968	baculoviral IAP repeat-containing 6	_	0.000154634	0.0229925	0.0155227	0.00456494
ENSP00000366604	SF1	chr11	64532929	64545864	splicing factor 1	_	2.11E-10	3.04E-07	0.0150038	0.004446
ENSP00000263723	CLCA4	chr1	87012803	87046025	chloride channel accessory 4	_	2.66E-06	0.000817753	0.0127741	0.0038144
ENSP00000320468	KIAA0664	chr17	2593891	2607844	KIAA0664	_	1.47E-05	0.003243	0.0114735	0.00345261
ENSP00000307304	CHD7	chr8	61653992	61778489	chromodomain helicase DNA binding protein 7	CHARGE syndrome;Kallmann syndrome;Hypogonadotropic hypogonadism;DiGeorge/CHARGE syndrome;Scoliosis, idiopathic, association with;Congenital heart disease, protection, asssociation with ?;Temporal bone malformation;Mental retardation;Hypotonia/cognitive impairm./Duane anomaly/deafness/heart defect	0.000746885	0.0711664	0.0100522	0.00304855
ENSP00000355680	GUK1	chr1	228329335	228336550	guanylate kinase 1	_	2.06E-05	0.00413819	0.00906649	0.00277125
ENSP00000320232	CCDC168	chr13	103381804	103389159	coiled-coil domain containing 168	_	0.000236988	0.0309665	0.00885519	0.00272815
ENSP00000385591	C18orf34	chr18	30517978	30992052	chromosome 18 open reading frame 34	_	0.000624599	0.0637047	0.00865666	0.00268832
ENSP00000342114	ICAM4	chr19	10397689	10398857	intercellular adhesion molecule 4 (Landsteiner-Wiener blood group)	Blood group variation	0.000257833	0.0324606	0.00769652	0.00240943
ENSP00000379364	MOB1A	chr2	74383698	74405801	MOB kinase activator 1A	_	0.000284778	0.0345139	0.00750459	0.00236844
ENSP00000322640	C9orf79	chr9	90497807	90503737	chromosome 9 open reading frame 79	_	0.000923999	0.0823105	0.00730663	0.00232487
ENSP00000362650	SCAI	chr9	127715089	127905716	suppressor of cancer cell invasion	_	0.00104504	0.0891795	0.00703069	0.00225555
ENSP00000262970	ANKRD24	chr19	4198137	4224499	ankyrin repeat domain 24	_	0.000925802	0.0823105	0.00674309	0.00218131
ENSP00000380661	CEP250	chr20	34050193	34099452	centrosomal protein 250kDa	_	0.000728116	0.0707868	0.00561043	0.00183016
ENSP00000370077	C9orf93	chr9	15564087	15971831	chromosome 9 open reading frame 93	_	1.69E-13	7.27E-10	0.00528061	0.00173717
ENSP00000265773	SMARCA2	chr9	2029023	2192736	SWI/SNF related, matrix associated, actin dependent regulator of chromatin, subfamily a, member 2	Schizophrenia, association with	0.00067429	0.0665879	0.00426349	0.00141455
ENSP00000399253	CEACAM7	chr19	42259547	42270164	carcinoembryonic antigen-related cell adhesion molecule 7	_	0.00103889	0.0891795	0.00411727	0.00137782
ENSP00000341565	FAM111B	chr11	58877099	58893772	family with sequence similarity 111, member B	_	1.02E-07	5.02E-05	0.00386781	0.00130559
ENSP00000405812	SLC4A8	chr12	51818772	51901219	solute carrier family 4, sodium bicarbonate cotransporter, member 8	_	0.00103506	0.0891795	0.00381144	0.00129785
ENSP00000380280	FGFR1	chr8	38271149	38314964	fibroblast growth factor receptor 1	congenital isolated hypogonadotropic hypogonadism(IHH);congenital isolated hypogonadotropic hypogonadism(IHH);congenital isolated hypogonadotropic hypogonadism(IHH);congenital isolated hypogonadotropic hypogonadism(IHH);congenital isolated hypogonadotropic hypogonadism(IHH);congenital isolated hypogonadotropic hypogonadism(IHH);congenital isolated hypogonadotropic hypogonadism(IHH);congenital iso…	0.00050624	0.0532416	0.00362004	0.00124359
ENSP00000348132	STK31	chr7	23749905	23871982	serine/threonine kinase 31	_	2.24E-05	0.00443288	0.00303511	0.00105195
ENSP00000368351	SARM1	chr17	26699054	26723302	sterile alpha and TIR motif containing 1	_	0.000104544	0.0162449	0.00268369	0.000955181
ENSP00000298738	FAM194B	chr13	46115600	46171140	family with sequence similarity 194, member B	_	0.000286148	0.0345139	0.00271891	0.000955181
ENSP00000371308	CENPJ	chr13	25457318	25487163	centromere protein J	Primary microcephaly;Seckel syndrome	0.000400859	0.0446066	0.00273129	0.000955181
ENSP00000364122	AC015804.1	chr17	75878011	75878472		_	0.000675471	0.0665879	0.00267071	0.000955181
ENSP00000371419	PARP4	chr13	24995260	25077914	poly (ADP-ribose) polymerase family, member 4	_	0.000823045	0.0750071	0.00236542	0.000858155
ENSP00000381949	COL13A1	chr10	71562180	71716798	collagen, type XIII, alpha 1	_	7.70E-05	0.0124097	0.00219187	0.000802692
ENSP00000303158	CCDC8	chr19	46914454	46916067	coiled-coil domain containing 8	_	0.000530734	0.0551452	0.00216995	0.000802234
ENSP00000386393	ZNF630	chrX	47917860	47926274	zinc finger protein 630	_	0.000478239	0.0506053	0.0020793	0.000776113
ENSP00000348799	ATF7IP2	chr16	10524478	10576103	activating transcription factor 7 interacting protein 2	_	1.87E-11	4.14E-08	0.00203153	0.000765643
ENSP00000394186	FAM111A	chr11	58916346	58920974	family with sequence similarity 111, member A	_	0.000673414	0.0665879	0.00203005	0.000765643
ENSP00000285013	SLFN13	chr17	33767617	33772699	schlafen family member 13	_	0.000250137	0.0321008	0.0019446	0.000747393
ENSP00000388797	SCN5A	chr3	38591815	38674798	sodium channel, voltage-gated, type V, alpha subunit	Brugada syndrome;Long QT syndrome ?;Sudden unexplained nocturnal death syndrome;Atrioventricular conduction block;Atrial Fibrillation;Sudden adult death syndrome;Ventricular fibrillation, idiopathic;Brugada syndrome, lidocaine-induced;Cardiac conduction disease;Atrial fibrillation;Phenotype modifier, association with;Nodal rhythm;Cardiomyopathy, dilated ?;Long QT syndrome, drug-associated;Arrhyth…	0.00103988	0.0891795	0.00177066	0.000687347
ENSP00000264839	RIMS1	chr6	72596727	73110413	regulating synaptic membrane exocytosis 1	Cone-rod dystrophy	0.0010496	0.0891795	0.00176876	0.000687347
ENSP00000349305	GOLGA4	chr3	37285042	37407591	golgin A4	_	0.000267578	0.0334434	0.0016	0.000633775
ENSP00000366184	ELK1	chrX	47496231	47509958	member of ETS oncogene family	_	0.000537168	0.0554795	0.00159454	0.000633775
ENSP00000357130	SPTA1	chr1	158581057	158656307	spectrin, alpha, erythrocytic 1 (elliptocytosis 2)	Elliptocytosis;Spherocytosis, association with ?;Pyropoikilocytosis;Reduced expression, association with;Poikilocytic anaemia;Ellipto-poikilocytosis	0.00075507	0.0711664	0.00159943	0.000633775
ENSP00000389156	MTRF1LP2	chr8	130742022	130742685		_	0.000763765	0.0714716	0.00155754	0.000633775
ENSP00000410146	GRIA2	chr4	158142195	158284748	glutamate receptor, ionotropic, AMPA 2	_	0.00102753	0.0891795	0.00124461	0.000513981
ENSP00000321058	TWF1	chr12	44189391	44200150	twinfilin, actin-binding protein, homolog 1 (Drosophila)	_	0.000410206	0.0453541	0.00118722	0.000495553
ENSP00000406482	THSD7A	chr7	11415424	11871572	thrombospondin, type I, domain containing 7A	_	0.000590879	0.0606635	0.00117858	0.000495553
ENSP00000372023	CHEK2	chr22	29083888	29130709	CHK2 checkpoint homolog (S. pombe)	Li-Fraumeni Syndrome;breast cancer;Prostate Cancer;MALE BREAST CANCER;Breast Cancer;breast carcinoma and other cancers;colorectal cancer;hereditary prostate cancer;Familial Breast Cancer;Male Breast Cancer;oesophageal carcinogenesis;Hereditary Breast and Colorectal Cancer;primary glioblastomas;The nonsense-mediated mRNA decay (NMD);malignant melanoma;null;breast cancer ;sporadic colorectal cancer…	0.00116661	0.0962763	0.00116345	0.000495553
ENSP00000350896	EPHB4	chr7	100401086	100424652	EPH receptor B4	_	0.000841521	0.0755966	0.00113669	0.000490895
ENSP00000394490	SASH3	chrX	128914074	128927805	SAM and SH3 domain containing 3	_	0.00113764	0.0947923	0.00113813	0.000490895
ENSP00000371451	DNAJC21	chr5	34929925	34954816	DnaJ (Hsp40) homolog, subfamily C, member 21	_	7.14E-06	0.0018104	0.00108192	0.000477256
ENSP00000380227	ITGA4	chr2	182322382	182400251	integrin, alpha 4 (antigen CD49D, alpha 4 subunit of VLA-4 receptor)	_	0.00106206	0.0897957	0.00107111	0.000477256
ENSP00000328553	COL4A4	chr2	227872044	228012199	collagen, type IV, alpha 4	Alport syndrome;Benign haematuria;Thin basement membrane disease;Microhaematuria and proteinuria;Macroscopic haematuria with microhaematuria;Hematuria Benign Familial;thin basement membrane nephropathy	0.000354341	0.041018	0.00102846	0.000464227
ENSP00000297268	COL1A2	chr7	94024344	94059702	collagen, type I, alpha 2	Osteogenesis imperfecta II;Osteogenesis imperfecta IV;Osteogenesis imperfecta III;Ehlers-Danlos syndrome VII;Intracranial aneurysm, suscept., assoc. with;Marfan syndrome ?;Osteoporosis;Osteogenesis imperfecta III/IV;Minor connective tissue anomaly ?;Osteogenesis imperfecta II/III;Osteogenesis imperfecta I/IV;Osteoporosis, juvenile;Ehlers-Danlos syndrome, hypermobile;Ehlers-Danlos syndrome/Osteoge…	0.00101441	0.0891795	0.00101546	0.00046375
ENSP00000385724	CACNA1C	chr12	2080229	2800362	calcium channel, voltage-dependent, L type, alpha 1C subunit	Brugada Syndrome;Timothy Syndrome;Timothy syndrome;Brugada syndrome (shorter-than-normal QT interval);Brugada syndrome (shorter-than-normal QT interval);Brugada syndrome (shorter-than-normal QT interval);Brugada syndrome (shorter-than-normal QT interval);Brugada syndrome (shorter-than-normal QT interval);Brugada syndrome (shorter-than-normal QT interval);Early repolarization syndrome;Brugada synd…	0.00112194	0.0943958	0.00098915	0.000457113
ENSP00000410818	MAD2L1BP	chr6	43597487	43608267	MAD2L1 binding protein	_	0.000742974	0.0711664	0.000951572	0.000445045
ENSP00000300965	BABAM1	chr19	17379616	17389969	BRISC and BRCA1 A complex member 1	_	0.000930675	0.0823194	0.000942009	0.000445045
ENSP00000279101	CABLES2	chr20	60966030	60982332	Cdk5 and Abl enzyme substrate 2	_	0.000836612	0.0755491	0.000836258	0.000400771
ENSP00000263377	BRD4	chr19	15349191	15383910	bromodomain containing 4	_	0.000752545	0.0711664	0.000806805	0.000391489
ENSP00000264659	SRCIN1	chr17	36689535	36761958	SRC kinase signaling inhibitor 1	_	0.000730523	0.0707868	0.000756618	0.000371784
ENSP00000402503	CELF3	chr1	151677520	151689272	CUGBP, Elav-like family member 3	_	0.00074666	0.0711664	0.000746325	0.000371428
ENSP00000417970	FAM120B	chr6	170626479	170713675	family with sequence similarity 120B	_	0.000422889	0.0464586	0.000712139	0.000359017
ENSP00000258775	NACAD	chr7	45120111	45128493	NAC alpha domain containing	_	0.000676248	0.0665879	0.000692227	0.00035357
ENSP00000406881	SHMT2	chr12	57623888	57628141	serine hydroxymethyltransferase 2 (mitochondrial)	_	0.000679468	0.0665879	0.000678463	0.00035116
ENSP00000388373	PPFIA2	chr12	81655764	81991796	protein tyrosine phosphatase, receptor type, f polypeptide (PTPRF), interacting protein (liprin), alpha 2	_	0.000657675	0.0663367	0.000666639	0.000349703
ENSP00000263817	ABCB11	chr2	169780135	169874635	ATP-binding cassette, sub-family B (MDR/TAP), member 11	Intrahepatic cholestasis, familial progressive;Intrahepatic cholestasis, familial progressive 2;Primary biliary cirrhosis, association with;Alternate splicing, association with;Intrahepatic cholestasis, familial progressive ;Increased mature protein levels, association with;Cholestasis, drug-induced, association with;Intrahepatic cholestasis, familial progressive, association with ;Reduced transp…	0.00027112	0.0336422	0.000613159	0.000326055
ENSP00000403684	SMTN	chr22	31478907	31497012	smoothelin	_	0.000380814	0.0429299	0.000598599	0.000322734
ENSP00000408537	EPN3	chr17	48610236	48619515	epsin 3	_	0.000157214	0.0231764	0.000545827	0.000298426
ENSP00000398045	MEGF6	chr1	3407024	3528057		_	1.37E-06	0.000482505	0.000496656	0.000275422
ENSP00000216366	AP4S1	chr14	31535403	31554085	adaptor-related protein complex 4, sigma 1 subunit	_	0.000135444	0.0208584	0.000487018	0.000273991
ENSP00000335596	OR10H1	chr19	15917894	15918847	olfactory receptor, family 10, subfamily H, member 1	_	6.73E-05	0.0111788	0.000471644	0.000269244
ENSP00000411633	PCLO	chr7	82387894	82791908		_	1.98E-05	0.00403641	0.000435469	0.000257847
ENSP00000317895	RPTN	chr1	152127223	152130365	repetin	_	4.21E-05	0.00755953	0.000437811	0.000257847
ENSP00000319233	TLE3	chr15	70342439	70389137	transducin-like enhancer of split 3 (E(sp1) homolog, Drosophila)	_	0.000247698	0.0321008	0.000418662	0.000257847
ENSP00000377141	ARRB1	chr11	74977210	75062651	arrestin, beta 1	_	0.000443905	0.0482769	0.000444098	0.000257847
ENSP00000212015	SIRT1	chr10	69644480	69676347	sirtuin (silent mating type information regulation 2 homolog) 1 (S. cerevisiae)	Reduced nutrient-withdrawal activation, association with	0.000445038	0.0482769	0.000445038	0.000257847
ENSP00000264229	KIAA1211	chr4	57164396	57193967	KIAA1211	_	0.000232063	0.0308955	0.000407697	0.000255262
ENSP00000264448	ALMS1	chr2	73612997	73836736	Alstrom syndrome 1	Alstrom syndrome	0.000374994	0.042552	0.00039399	0.000250724
ENSP00000360858	OLFM1	chr9	137979836	138012021	olfactomedin 1	_	0.000386434	0.0432806	0.00038605	0.000249766
ENSP00000403837	CEACAM4	chr19	42125944	42133331		_	6.74E-05	0.0111788	0.0003618	0.00024562
ENSP00000369325	CDKL5	chrX	18525217	18671661	cyclin-dependent kinase-like 5	Rett syndrome, variant, with infantile spasms;Encephalopathy with early epilepsy;Mental retardation and epilepsy;Infantile spasms;Precocious puberty;Rett syndrome, atypical;Mental retardation, X-linked;Encephalopathy with refractory epilepsy;Angelman syndrome;Encephalopathy, epileptic;Epilepsy and psychomotor retardation;Seizures, early-onset;West syndrome;Infantile spasm syndrome, X-linked	0.000171213	0.0243209	0.000351851	0.00024562
ENSP00000379982	CD72	chr9	35610624	35618808	CD72 molecule	Splicing, association with	0.000283528	0.0345139	0.000373315	0.00024562
ENSP00000408910	DCTN2	chr12	57924475	57940846	dynactin 2 (p50)	_	0.000360326	0.0414327	0.000360472	0.00024562
ENSP00000397487	BLNK	chr10	97951732	98007773	B-cell linker	Hypogammaglobulinaemia	0.000368563	0.0420991	0.000368547	0.00024562
ENSP00000386374	MEF2B	chr19	19256609	19261544	myocyte enhancer factor 2B	_	4.54E-06	0.00128477	0.000340435	0.000244727
ENSP00000319883	EMR2	chr19	14847051	14887568	egf-like module containing, mucin-like, hormone receptor-like 2	_	0.000346371	0.0406409	0.000322619	0.000236295
ENSP00000271332	CELSR2	chr1	109792702	109816668	cadherin, EGF LAG seven-pass G-type receptor 2 (flamingo homolog, Drosophila)	_	1.92E-11	4.14E-08	0.000293356	0.000220517
ENSP00000263243	ZC3H7B	chr22	41716665	41753430	zinc finger CCCH-type containing 7B	_	3.12E-05	0.00597777	0.000288542	0.000220517
ENSP00000418529	NSFL1C	chr20	1424397	1447469	NSFL1 (p97) cofactor (p47)	_	0.000296385	0.0355004	0.000295396	0.000220517
ENSP00000397669	PHACTR1	chr6	13053596	13287307	phosphatase and actin regulator 1	coronary heart disease;early-onset Myocardial infarction (MI)	0.000255701	0.032429	0.000265387	0.000210244
ENSP00000351575	BDP1	chr5	70751705	70860709	B double prime 1, subunit of RNA polymerase III transcription initiation factor IIIB	_	6.79E-06	0.00177483	0.00023836	0.000192767
ENSP00000403256	CTDSP1	chr2	219265030	219269145	CTD (carboxy-terminal domain, RNA polymerase II, polypeptide A) small phosphatase 1	_	0.000199459	0.0273038	0.00021433	0.000177022
ENSP00000377003	TSPAN8	chr12	71519117	71551458	tetraspanin 8	_	6.07E-07	0.000255364	0.000200598	0.000169467
ENSP00000345029	FAM47A	chrX	34148023	34150395	family with sequence similarity 47, member A	_	0.000234056	0.0308955	0.000200818	0.000169467
ENSP00000419325	SUCLG2	chr3	67411056	67705010	succinate-CoA ligase, GDP-forming, beta subunit	_	0.000142353	0.0217284	0.000177179	0.000159735
ENSP00000311905	LTBP4	chr19	41103141	41135452	latent transforming growth factor beta binding protein 4	Craniofacial anomalies, pulmonary/visceral disrupt. & skin laxity	0.000164862	0.0239085	0.000181055	0.000159735
ENSP00000370231	TTC39B	chr9	15172020	15307321	tetratricopeptide repeat domain 39B	_	0.000164953	0.0239085	0.000164982	0.000152485
ENSP00000261207	PPP1R12A	chr12	80169712	80328711	protein phosphatase 1, regulatory (inhibitor) subunit 12A	_	0.000179542	0.0249737	0.000162457	0.000152485
ENSP00000387290	NHEJ1	chr2	219941045	220023084	nonhomologous end-joining factor 1	Immunodeficiency with microcephaly;Nijmegen breakage syndrome-like phenotype;Immunodeficiency with radiosensitivity;Polymicrogyria	0.000234654	0.0308955	0.000163346	0.000152485
ENSP00000375820	ZNF233	chr19	44768514	44778823	zinc finger protein 233	Leukemia, risk, assoc. with ?	0.0001703	0.0243209	0.000119349	0.000118794
ENSP00000277895	ABLIM1	chr10	116196022	116417959	actin binding LIM protein 1	_	0.000175908	0.0246671	0.000118298	0.000118794
ENSP00000386458	PRPF40A	chr2	153512823	153574145	PRP40 pre-mRNA processing factor 40 homolog A (S. cerevisiae)	_	9.59E-05	0.0151774	9.52689e-05	9.99517e-05
ENSP00000383623	MLLT4	chr6	168227813	168370612	myeloid/lymphoid or mixed-lineage leukemia (trithorax homolog, Drosophila); translocated to, 4	_	3.86E-05	0.00716786	7.93055e-05	8.55149e-05
ENSP00000263802	TTBK2	chr15	43037996	43170756	tau tubulin kinase 2	Spinocerebellar ataxia, type 11	0.000778844	0.0718369	6.7685e-05	7.50697e-05
ENSP00000373555	ODZ2	chr5	167302990	167689812		_	1.87E-05	0.00393865	6.07835e-05	6.93981e-05
ENSP00000326572	ANKRD62	chr18	12094059	12127935	ankyrin repeat domain 62	_	8.07E-06	0.00198826	5.74786e-05	6.76134e-05
ENSP00000387345	SLC38A11	chr2	165754950	165811757	solute carrier family 38, member 11	_	1.55E-05	0.00338722	5.4504e-05	6.61179e-05
ENSP00000352572	PCNT	chr21	47744143	47865237	pericentrin	Microcephalic osteodysplastic primordial dwarfism type 2;Seckel syndrome	1.43E-10	2.24E-07	3.27166e-05	4.09683e-05
ENSP00000345873	SLC26A3	chr7	107406303	107434954	solute carrier family 26, member 3	Diarrhoea, congenital chloride	1.33E-06	0.00047946	2.90018e-05	3.77246e-05
ENSP00000386464	LY75	chr2	160628365	160761193		_	3.20E-05	0.00600395	2.91544e-05	3.77246e-05
ENSP00000262765	QRICH2	chr17	74270320	74303581	glutamine rich 2	_	5.38E-08	3.09E-05	2.46814e-05	3.42178e-05
ENSP00000357911	DMBT1	chr10	124320287	124402911	deleted in malignant brain tumors 1	Breast cancer, increased risk, association with;Crohn's disease, increased risk, association with	2.30E-05	0.00450582	2.28741e-05	3.28868e-05
ENSP00000414517	MAMLD1	chrX	149613783	149681340	mastermind-like domain containing 1	Hypospadias	1.84E-05	0.00391106	1.77271e-05	2.6467e-05
ENSP00000357169	FCRL3	chr1	157646505	157670279	Fc receptor-like 3	Autoimmune pancreatitis, association with;Graves' disease, assoc. with ?;Autoimmune diseases, association with	1.32E-07	6.33E-05	1.52203e-05	2.36333e-05
ENSP00000378256	EML3	chr11	62369777	62379069	echinoderm microtubule associated protein like 3	_	1.67E-05	0.00359226	1.35494e-05	2.19155e-05
ENSP00000301608	ACOX1	chr17	73942832	73975154	acyl-CoA oxidase 1, palmitoyl	Peroxisomal acyl-CoA oxidase deficiency	5.40E-06	0.00145423	5.45963e-06	9.21459e-06
ENSP00000358001	TACC2	chr10	123781497	124013568	transforming, acidic coiled-coil containing protein 2	_	9.29E-09	8.44E-06	5.15091e-06	9.0887e-06
ENSP00000391295	SIK3	chr11	116717115	116969113	SIK family kinase 3	_	3.56E-06	0.00105867	3.56016e-06	6.58099e-06
ENSP00000402081	NA	chr16	33611206	33612186		_	7.69E-07	0.000315984	3.13604e-06	6.08684e-06
ENSP00000410708	EAF2	chr3	121554133	121591888	ELL associated factor 2	_	2.47E-06	0.000773967	2.507e-06	5.12202e-06
ENSP00000356116	ARID1B	chr6	157099064	157529022	AT rich interactive domain 1B (SWI1-like)	_	1.47E-06	0.000496526	2.26284e-06	5.07798e-06
ENSP00000393308	VWA5B2	chr3	183948317	183959823		_	5.16E-06	0.00141322	2.35463e-06	5.07798e-06
ENSP00000271610	PTPRC	chr1	198608399	198725307	protein tyrosine phosphatase, receptor type, C	Immunodeficiency, severe combined;Defective splicing, association with;Variant CD45 expression	3.18E-09	3.04E-06	1.72575e-06	4.18697e-06
ENSP00000360916	VAV2	chr9	136629187	136857400	vav 2 guanine nucleotide exchange factor	_	1.43E-06	0.000493533	1.63968e-06	4.18697e-06
ENSP00000385632	PDE7A	chr8	66631528	66753743	phosphodiesterase 7A	_	1.27E-05	0.00287161	1.60292e-06	4.18697e-06
ENSP00000342305	SNRPB	chr20	2442405	2451336	small nuclear ribonucleoprotein polypeptides B and B1	_	1.14E-06	0.000428706	1.14059e-06	3.40585e-06
ENSP00000354597	DENND4B	chr1	153902776	153916850	DENN/MADD domain containing 4B	_	3.01E-09	3.04E-06	5.85132e-07	1.89284e-06
ENSP00000420736	FOXP1	chr3	71008401	71179834	forkhead box P1	Intellectual disability & autism;Speech delay, contractures, hypertonia & blepharophimosis;Delayed speech/motor development & Chiari I malformation;Mental retardation, speech and language deficits	7.24E-08	3.90E-05	4.01669e-07	1.41748e-06
ENSP00000272367	CLEC4F	chr2	71036406	71047655	C-type lectin domain family 4, member F	_	3.24E-07	0.000147043	1.85396e-07	7.19682e-07
ENSP00000386190	C2orf16	chr2	27799440	27805391	chromosome 2 open reading frame 16	_	1.09E-08	9.36E-06	4.76112e-08	2.05356e-07
ENSP00000353717	CCDC144A	chr17	16593715	16676840	coiled-coil domain containing 144A	_	2.17E-08	1.62E-05	2.81889e-08	1.36782e-07
ENSP00000251020	SALL1	chr16	51171026	51185152	sal-like 1 (Drosophila)	Townes-Brocks syndrome;Goldenhar syndrome ?;Renal hypodysplasia;Lenz microphthalmia syndrome	3.85E-08	2.55E-05	2.73564e-08	1.36782e-07
ENSP00000233607	APC2	chr19	1453001	1470209	adenomatosis polyposis coli 2	_	2.43E-09	2.79E-06	4.88253e-09	3.15889e-08
ENSP00000379823	COL4A3	chr2	228029443	228176583	collagen, type IV, alpha 3 (Goodpasture antigen)	Alport syndrome;Haematuria;Microhaematuria and proteinuria;Chronic obstructive pulmonary disease, association with;Benign haematuria;Focal segmental glomerulosclerosis	3.53E-08	2.53E-05	3.06253e-09	2.37767e-08
ENSP00000322218	PITPNM2	chr12	123470577	123519137	phosphatidylinositol transfer protein, membrane-associated 2	_	1.13E-09	1.39E-06	1.03207e-09	1.00159e-08
ENSP00000296682	PRDM9	chr5	23509143	23527879	PR domain containing 9	Azoospermia, non-obstructive ?;Azoospermia by meiotic arrest, association with ?	5.78E-12	1.66E-08	5.7843e-12	7.48464e-11
ENSP00000348444	TTN	chr2	179391742	179669369	titin	Lung cancer;Breast cancer;Cardiomyopathy, dilated;Cardiomyopathy, hypertrophic;Potential protein deficiency;Tibial muscular dystrophy;Myopathy	8.29E-41	7.15E-37	1.15988e-19	2.25125e-18
ENSP00000355533	RYR2	chr1	237205829	237995944	ryanodine receptor 2 (cardiac)	Arrhythmogenic right ventricular dysplasia type 2;Catecholaminergic polymorphic ventricular tachycardia;Ventricular tachycardia, polymorphic;Sudden infant death syndrome;Long QT syndrome;Sudden unexplained death;Sudden cardiac death;Arrhythmogenic right ventricular cardiomyopathy, assoc. with	6.04E-26	3.47E-22	7.08011e-26	2.74841e-24

## Sheet: Table S9
Table S9. Distribution and enrichment of the genes under positive selection across all primate branches in different chromosomes
	observed gene num	expected gene num	chisq.test	fisher.test
chr1	12	18.7858	0.2017	0.2602
chr2	19	11.4022	0.1505	0.1819
chr3	15	10.1196	0.3134	0.4081
chr4	4	7.06663	0.3494	0.5427
chr5	7	7.85182	0.8215	1
chr6	12	9.51484	0.581	0.8266
chr7	6	8.98326	0.4315	0.5997
chr8	5	6.67648	0.6182	0.7707
chr9	9	7.03737	0.6164	0.7993
chr10	7	7.7494	0.8422	1
chr11	9	11.0023	0.6454	0.8189
chr12	10	9.33927	0.8774	1
chr13	5	3.02368	0.4806	0.7236
chr14	3	5.98884	0.3129	0.5025
chr15	5	6.30096	0.6943	1
chr16	5	7.37876	0.4917	0.7707
chr17	15	10.4902	0.3548	0.4081
chr18	3	2.76033	0.9198	1
chr19	20	12.5239	0.1701	0.2739
chr20	5	5.13538	0.9656	1
chr21	2	2.43845	0.8342	1
chr22	3	4.24291	0.641	1
chrX	6	9.90499	0.317	0.4444
chrY	0	1.28263	0.2566	1
